# Supplementary material for: Characterization of the SARS-CoV-2 genomes in Egypt in first and second waves of infection
Source: Sci Rep. 2021 Nov 3;11:21632. doi: 10.1038/s41598-021-99014-4 (PMC8566477; doi:10.1038/s41598-021-99014-4)
Supplement: Supplementary file 1 — Supplementary Information. [file 41598_2021_99014_MOESM1_ESM.xlsx]

## Sheet: Merged_Combined_VCFs_183_sample
Chromosome	Pos	Reference	Alternative	AA_Change	AA_Change_1	AvgQual	AvgDepth	EgyCount(183)	EgyFreq	WorldFreq(n=371822)	FreqEgyWave1(n=265)	Gene	Transcript	Effect	ID	alt	Transcript_Pos	Region	RegionClass	Type	AA_Change_1	Hot Spots	Transcript	GT	WorldCount
NC_045512.2	23403	A	G	p.Asp614Gly	D614G	3578.57	14504	176	0.961749	0.932632	0.860377	S	GU280_gp02	MODERATE	1841/3822	G	c.1841A>G	missense_variant	protein_coding	transcript	D614G	England_B.1.1.7;South_Africa_B.1.351	GU280_gp02	1/1	346773
NC_045512.2	14408	C	T	p.Pro4715Leu	P4715L	2591.69	3370	172	0.939891	0.928579	0.611321	ORF1ab	GU280_gp01	MODERATE	14144/21291	T	c.14144C>T	missense_variant	protein_coding	transcript	P4715L		GU280_gp01	2/2	345266
NC_045512.2	3037	C	T	p.Phe924Phe	F924F	3642.67	23451	169	0.923497	0.928719	0.815094	ORF1ab	GU280_gp01	LOW	2772/21291	T	c.2772C>T	synonymous_variant	protein_coding	transcript	F924F		GU280_gp01	1/2	345318
NC_045512.2	241	C	T	.	.	2841.77	3618	163	0.89071	0.905078	0.818868	ORF1ab	GU280_gp01	MODIFIER	.	T	c.-25C>T	upstream_gene_variant	protein_coding	transcript	.		GU280_gp01	.	336528
NC_045512.2	23731	C	T	p.Thr723Thr	T723T	2587.96	5445	133	0.726776	0.0218034	0.128302	S	GU280_gp02	LOW	2169/3822	T	c.2169C>T	synonymous_variant	protein_coding	transcript	T723T		GU280_gp02	1/1	8107
NC_045512.2	10097	G	A	p.Gly3278Ser	G3278S	2715.18	5935	131	0.715847	0.0216878	0.14717	ORF1ab	GU280_gp01	MODERATE	9832/21291	A	c.9832G>A	missense_variant	protein_coding	transcript	G3278S		GU280_gp01	1/2	8064
NC_045512.2	13536	C	T	p.Tyr4424Tyr	Y4424Y	2448.06	2010	128	0.699454	0.0135629	0.128302	ORF1ab	GU280_gp01	LOW	13272/21291	T	c.13272C>T	synonymous_variant	protein_coding	transcript	Y4424Y		GU280_gp01	2/2	5043
NC_045512.2	28908	G	T	p.Gly212Val	G212V	3377.63	34906	125	0.68306	0.000650849	0.124528	N	GU280_gp10	MODERATE	635/1260	T	c.635G>T	missense_variant	protein_coding	transcript	G212V		GU280_gp10	1/1	242
NC_045512.2	4002	C	T	p.Thr1246Ile	T1246I	2548.37	2521	123	0.672131	0.013017	0.128302	ORF1ab	GU280_gp01	MODERATE	3737/21291	T	c.3737C>T	missense_variant	protein_coding	transcript	T1246I		GU280_gp01	1/2	4840
NC_045512.2	28881	GGG	AAC	p.ArgGly203LysArg	RG203KR	3103.2	7092	116	0.63388	0.341564	0	N	GU280_gp10	MODERATE	608/1260	AAC	c.608_610delGGGinsAAC	missense_variant	protein_coding	transcript	RG203KR		GU280_gp10	1/1	0
NC_045512.2	12534	C	T	p.Thr4090Ile	T4090I	2500.77	3913	102	0.557377	0.00145769	0.124528	ORF1ab	GU280_gp01	MODERATE	12269/21291	T	c.12269C>T	missense_variant	protein_coding	transcript	T4090I		GU280_gp01	1/2	542
NC_045512.2	23593	G	T	p.Gln677His	Q677H	3083.44	15147	101	0.551913	0.00385937	0.135849	S	GU280_gp02	MODERATE	2031/3822	T	c.2031G>T	missense_variant	protein_coding	transcript	Q677H	US_B.1.2	GU280_gp02	1/1	1435
NC_045512.2	25563	G	T	p.Gln57His	Q57H	3126.21	25406	47	0.256831	0.215364	0.475472	ORF3a	GU280_gp03	MODERATE	171/828	T	c.171G>T	missense_variant	protein_coding	transcript	Q57H		GU280_gp03	1/1	80077
NC_045512.2	28846	C	T	p.Arg191Arg	R191R	2619.51	11980	47	0.256831	0.00121295	0.0528302	N	GU280_gp10	LOW	573/1260	T	c.573C>T	synonymous_variant	protein_coding	transcript	R191R		GU280_gp10	1/1	451
NC_045512.2	25904	C	T	p.Ser171Leu	S171L	2643.08	4065	38	0.20765	0.0043892	0.0226415	ORF3a	GU280_gp03	MODERATE	512/828	T	c.512C>T	missense_variant	protein_coding	transcript	S171L		GU280_gp03	1/1	1632
NC_045512.2	2841	C	T	p.Ala859Val	A859V	2864.26	13220	38	0.20765	0.00054865	0.0415094	ORF1ab	GU280_gp01	MODERATE	2576/21291	T	c.2576C>T	missense_variant	protein_coding	transcript	A859V		GU280_gp01	1/2	204
NC_045512.2	17766	C	T	p.Val5834Val	V5834V	2704.63	9665	37	0.202186	0.0016594	0.0490566	ORF1ab	GU280_gp01	LOW	17502/21291	T	c.17502C>T	synonymous_variant	protein_coding	transcript	V5834V		GU280_gp01	2/2	617
NC_045512.2	23604	C	G	p.Pro681Arg	P681R	2973.09	26025	35	0.191257	0.000500239	0	S	GU280_gp02	MODERATE	2042/3822	G	c.2042C>G	missense_variant	protein_coding	transcript	P681R		GU280_gp02	1/1	186
NC_045512.2	22624	C	T	p.Asn354Asn	N354N	2600.1	12892	33	0.180328	0.000812217	0	S	GU280_gp02	LOW	1062/3822	T	c.1062C>T	synonymous_variant	protein_coding	transcript	N354N		GU280_gp02	1/1	302
NC_045512.2	18877	C	T	p.Leu6205Leu	L6205L	2777.97	14281	32	0.174863	0.056683	0.184906	ORF1ab	GU280_gp01	LOW	18613/21291	T	c.18613C>T	synonymous_variant	protein_coding	transcript	L6205L		GU280_gp01	2/2	21076
NC_045512.2	6941	C	T	p.Leu2226Leu	L2226L	2311.71	11700	30	0.163934	0.0113495	0	ORF1ab	GU280_gp01	LOW	6676/21291	T	c.6676C>T	synonymous_variant	protein_coding	transcript	L2226L		GU280_gp01	1/2	4220
NC_045512.2	28603	C	T	p.Phe110Phe	F110F	2714.2	15710	29	0.15847	0.00246892	0	N	GU280_gp10	LOW	330/1260	T	c.330C>T	synonymous_variant	protein_coding	transcript	F110F		GU280_gp10	1/1	918
NC_045512.2	28079	G	T	p.Val62Val	V62V	2684.26	22486	29	0.15847	0.000903658	0	ORF8	GU280_gp09	LOW	186/366	T	c.186G>T	synonymous_variant	protein_coding	transcript	V62V		GU280_gp09	1/1	336
NC_045512.2	490	T	C	p.Asp75Asp	D75D	2571.25	10537	29	0.15847	8.33732e-05	0	ORF1ab	GU280_gp01	LOW	225/21291	C	c.225T>C	synonymous_variant	protein_coding	transcript	D75D		GU280_gp01	1/2	31
NC_045512.2	21597	C	T	p.Ser12Phe	S12F	2385.62	1132	28	0.153005	0.00134204	0.0339623	S	GU280_gp02	MODERATE	35/3822	T	c.35C>T	missense_variant	protein_coding	transcript	S12F		GU280_gp02	1/1	499
NC_045512.2	6613	A	G	p.Val2116Val	V2116V	2508.31	8896	27	0.147541	0.000255499	0	ORF1ab	GU280_gp01	LOW	6348/21291	G	c.6348A>G	synonymous_variant	protein_coding	transcript	V2116V		GU280_gp01	1/2	95
NC_045512.2	15893	T	C	p.Met5210Thr	M5210T	67.66	7043	23	0.125683	1.07578e-05	0	ORF1ab	GU280_gp01	MODERATE	15629/21291	C	c.15629T>C	missense_variant	protein_coding	transcript	M5210T		GU280_gp01	2/2	4
NC_045512.2	11525	T	C	p.Leu3754Leu	L3754L	1666.78	4637	20	0.10929	3.4963e-05	0.0150943	ORF1ab	GU280_gp01	LOW	11260/21291	C	c.11260T>C	synonymous_variant	protein_coding	transcript	L3754L		GU280_gp01	1/2	13
NC_045512.2	11417	G	T	p.Val3718Phe	V3718F	2726.75	10056	16	0.0874317	0.0075789	0.00377358	ORF1ab	GU280_gp01	MODERATE	11152/21291	T	c.11152G>T	missense_variant	protein_coding	transcript	V3718F		GU280_gp01	1/2	2818
NC_045512.2	28377	C	T	p.Ala35Val	A35V	3205.68	7840	16	0.0874317	0.000492171	0.00754717	N	GU280_gp10	MODERATE	104/1260	T	c.104C>T	missense_variant	protein_coding	transcript	A35V		GU280_gp10	1/1	183
NC_045512.2	6539	C	T	p.His2092Tyr	H2092Y	915.26	2016	15	0.0819672	0.00198213	0.00377358	ORF1ab	GU280_gp01	MODERATE	6274/21291	T	c.6274C>T	missense_variant	protein_coding	transcript	H2092Y		GU280_gp01	1/2	737
NC_045512.2	5301	C	T	p.Ala1679Val	A1679V	1231.9	2649	15	0.0819672	0.00115378	0	ORF1ab	GU280_gp01	MODERATE	5036/21291	T	c.5036C>T	missense_variant	protein_coding	transcript	A1679V		GU280_gp01	1/2	429
NC_045512.2	1812	C	T	p.Ala516Val	A516V	2812.6	11641	14	0.0765027	0.00136087	0	ORF1ab	GU280_gp01	MODERATE	1547/21291	T	c.1547C>T	missense_variant	protein_coding	transcript	A516V		GU280_gp01	1/2	506
NC_045512.2	3828	C	T	p.Ser1188Leu	S1188L	1026.31	1464	14	0.0765027	0.000841801	0	ORF1ab	GU280_gp01	MODERATE	3563/21291	T	c.3563C>T	missense_variant	protein_coding	transcript	S1188L	Brazil_B.1.1.28	GU280_gp01	1/2	313
NC_045512.2	1063	C	T	p.Phe266Phe	F266F	989.91	1577	14	0.0765027	0.00069388	0.00377358	ORF1ab	GU280_gp01	LOW	798/21291	T	c.798C>T	synonymous_variant	protein_coding	transcript	F266F		GU280_gp01	1/2	258
NC_045512.2	28977	C	T	p.Ser235Phe	S235F	2533.78	5021	13	0.0710383	0.0499352	0.0113208	N	GU280_gp10	MODERATE	704/1260	T	c.704C>T	missense_variant	protein_coding	transcript	S235F	England_B.1.1.7	GU280_gp10	1/1	18567
NC_045512.2	28887	C	T	p.Thr205Ile	T205I	2938.76	3885	13	0.0710383	0.00956103	0	N	GU280_gp10	MODERATE	614/1260	T	c.614C>T	missense_variant	protein_coding	transcript	T205I	South_Africa_B.1.351	GU280_gp10	1/1	3555
NC_045512.2	26681	C	T	p.Phe53Phe	F53F	2903.05	16340	13	0.0710383	0.00541388	0	M	GU280_gp05	LOW	159/669	T	c.159C>T	synonymous_variant	protein_coding	transcript	F53F		GU280_gp05	1/1	2013
NC_045512.2	28849	C	T	p.Asn192Asn	N192N	3036.96	14847	13	0.0710383	0.00212198	0.0867925	N	GU280_gp10	LOW	576/1260	T	c.576C>T	synonymous_variant	protein_coding	transcript	N192N		GU280_gp10	1/1	789
NC_045512.2	21306	C	T	p.Arg7014Arg	R7014R	1080.91	1883	12	0.0655738	0.000884832	0	ORF1ab	GU280_gp01	LOW	21042/21291	T	c.21042C>T	synonymous_variant	protein_coding	transcript	R7014R		GU280_gp01	2/2	329
NC_045512.2	28178	G	T	p.Leu95Phe	L95F	1868.8	2578	12	0.0655738	0.000642781	0	ORF8	GU280_gp09	MODERATE	285/366	T	c.285G>T	missense_variant	protein_coding	transcript	L95F		GU280_gp09	1/1	239
NC_045512.2	25352	G	T	p.Val1264Leu	V1264L	1659.05	2889	12	0.0655738	0.000470655	0	S	GU280_gp02	MODERATE	3790/3822	T	c.3790G>T	missense_variant	protein_coding	transcript	V1264L		GU280_gp02	1/1	175
NC_045512.2	28399	C	T	p.Pro42Pro	P42P	2777.61	19755	12	0.0655738	0.000258188	0.00377358	N	GU280_gp10	LOW	126/1260	T	c.126C>T	synonymous_variant	protein_coding	transcript	P42P		GU280_gp10	1/1	96
NC_045512.2	8647	T	C	p.His2794His	H2794H	2753.99	19377	12	0.0655738	0.000201709	0	ORF1ab	GU280_gp01	LOW	8382/21291	C	c.8382T>C	synonymous_variant	protein_coding	transcript	H2794H		GU280_gp01	1/2	75
NC_045512.2	1268	G	A	p.Asp335Asn	D335N	3123.62	8728	12	0.0655738	7.79943e-05	0.00377358	ORF1ab	GU280_gp01	MODERATE	1003/21291	A	c.1003G>A	missense_variant	protein_coding	transcript	D335N		GU280_gp01	1/2	29
NC_045512.2	26735	C	T	p.Tyr71Tyr	Y71Y	2879.24	6679	11	0.0601093	0.0487922	0.0679245	M	GU280_gp05	LOW	213/669	T	c.213C>T	synonymous_variant	protein_coding	transcript	Y71Y		GU280_gp05	1/1	18142
NC_045512.2	7798	G	T	p.Lys2511Asn	K2511N	2382.13	3583	11	0.0601093	0.00161368	0	ORF1ab	GU280_gp01	MODERATE	7533/21291	T	c.7533G>T	missense_variant	protein_coding	transcript	K2511N		GU280_gp01	1/2	600
NC_045512.2	18814	C	T	p.Leu6184Leu	L6184L	1799.34	10111	11	0.0601093	0.000583613	0	ORF1ab	GU280_gp01	LOW	18550/21291	T	c.18550C>T	synonymous_variant	protein_coding	transcript	L6184L		GU280_gp01	2/2	217
NC_045512.2	25864	A	G	p.Ile158Val	I158V	2320.18	3756	11	0.0601093	0.000263567	0	ORF3a	GU280_gp03	MODERATE	472/828	G	c.472A>G	missense_variant	protein_coding	transcript	I158V		GU280_gp03	1/1	98
NC_045512.2	28881	G	A	p.Arg203Lys	R203K	1000	1841	10	0.0546448	0.342414	0.233962	N	GU280_gp10	MODERATE	608/1260	A	c.608G>A	missense_variant	protein_coding	transcript	R203K		GU280_gp10	1/1	127317
NC_045512.2	28882	G	A	p.Arg203Arg	R203R	1000	1841	10	0.0546448	0.341591	0.233962	N	GU280_gp10	LOW	609/1260	A	c.609G>A	synonymous_variant	protein_coding	transcript	R203R		GU280_gp10	1/1	127011
NC_045512.2	28883	G	C	p.Gly204Arg	G204R	1000	1841	10	0.0546448	0.341564	0.233962	N	GU280_gp10	MODERATE	610/1260	C	c.610G>C	missense_variant	protein_coding	transcript	G204R		GU280_gp10	1/1	127001
NC_045512.2	28253	C	T	p.Phe120Phe	F120F	2032.55	19764	10	0.0546448	0.00636326	0.00754717	ORF8	GU280_gp09	LOW	360/366	T	c.360C>T	synonymous_variant	protein_coding	transcript	F120F		GU280_gp09	1/1	2366
NC_045512.2	29742	G	A	.	.	3285.91	1900	10	0.0546448	0.00353933	0.0264151	S	GU280_gp02	MODIFIER	.	A	c.*4358G>A	downstream_gene_variant	protein_coding	transcript	.		GU280_gp02	.	1316
NC_045512.2	21707	C	T	p.His49Tyr	H49Y	2145.22	1877	10	0.0546448	0.00245548	0.00377358	S	GU280_gp02	MODERATE	145/3822	T	c.145C>T	missense_variant	protein_coding	transcript	H49Y		GU280_gp02	1/1	913
NC_045512.2	24370	C	T	p.Asp936Asp	D936D	751.31	1584	10	0.0546448	0.00129094	0	S	GU280_gp02	LOW	2808/3822	T	c.2808C>T	synonymous_variant	protein_coding	transcript	D936D		GU280_gp02	1/1	480
NC_045512.2	23064	A	C	p.Asn501Thr	N501T	2658.48	3279	10	0.0546448	0.000798769	0.00377358	S	GU280_gp02	MODERATE	1502/3822	C	c.1502A>C	missense_variant	protein_coding	transcript	N501T		GU280_gp02	1/1	297
NC_045512.2	20670	G	A	p.Ala6802Ala	A6802A	1397.69	1542	10	0.0546448	0.000196331	0	ORF1ab	GU280_gp01	LOW	20406/21291	A	c.20406G>A	synonymous_variant	protein_coding	transcript	A6802A		GU280_gp01	2/2	73
NC_045512.2	27882	G	T	p.Ala43Ser	A43S	2381.17	11169	10	0.0546448	9.951e-05	0	ORF7b	GU280_gp08	MODERATE	127/132	T	c.127G>T	missense_variant	protein_coding	transcript	A43S		GU280_gp08	1/1	37
NC_045512.2	24847	T	C	p.Phe1095Phe	F1095F	757.65	2447	10	0.0546448	5.64786e-05	0.00754717	S	GU280_gp02	LOW	3285/3822	C	c.3285T>C	synonymous_variant	protein_coding	transcript	F1095F		GU280_gp02	1/1	21
NC_045512.2	1423	A	G	p.Glu386Glu	E386E	2503.51	8959	10	0.0546448	4.03419e-05	0	ORF1ab	GU280_gp01	LOW	1158/21291	G	c.1158A>G	synonymous_variant	protein_coding	transcript	E386E		GU280_gp01	1/2	15
NC_045512.2	29565	A	G	p.Tyr3Cys	Y3C	1588.64	1916	10	0.0546448	2.9584e-05	0	ORF10	GU280_gp11	MODERATE	8/117	G	c.8A>G	missense_variant	protein_coding	transcript	Y3C		GU280_gp11	1/1	11
NC_045512.2	28928	C	T	p.Leu219Phe	L219F	1563.87	3579	10	0.0546448	2.42051e-05	0	N	GU280_gp10	MODERATE	655/1260	T	c.655C>T	missense_variant	protein_coding	transcript	L219F		GU280_gp10	1/1	9
NC_045512.2	20756	G	A	p.Ser6831Asn	S6831N	765.5	2204	10	0.0546448	1.34473e-05	0	ORF1ab	GU280_gp01	MODERATE	20492/21291	A	c.20492G>A	missense_variant	protein_coding	transcript	S6831N		GU280_gp01	2/2	5
NC_045512.2	387	A	G	p.Glu41Gly	E41G	1369.86	13607	10	0.0546448	1.07578e-05	0	ORF1ab	GU280_gp01	MODERATE	122/21291	G	c.122A>G	missense_variant	protein_coding	transcript	E41G		GU280_gp01	1/2	4
NC_045512.2	10987	A	T	p.Arg3574Ser	R3574S	804.4	1475	10	0.0546448	0	0	ORF1ab	GU280_gp01	MODERATE	10722/21291	T	c.10722A>T	missense_variant	protein_coding	transcript	R3574S		GU280_gp01	1/2	0
NC_045512.2	28854	C	T	p.Ser194Leu	S194L	2986.93	12499	9	0.0491803	0.0583962	0.0301887	N	GU280_gp10	MODERATE	581/1260	T	c.581C>T	missense_variant	protein_coding	transcript	S194L		GU280_gp10	1/1	21713
NC_045512.2	22992	G	A	p.Ser477Asn	S477N	2693.04	8975	9	0.0491803	0.055306	0	S	GU280_gp02	MODERATE	1430/3822	A	c.1430G>A	missense_variant	protein_coding	transcript	S477N	Spain	GU280_gp02	1/1	20564
NC_045512.2	23604	C	A	p.Pro681His	P681H	1360.45	10507	9	0.0491803	0.0524095	0	S	GU280_gp02	MODERATE	2042/3822	A	c.2042C>A	missense_variant	protein_coding	transcript	P681H	England_B.1.1.7	GU280_gp02	1/1	19487
NC_045512.2	8782	C	T	p.Ser2839Ser	S2839S	3531.36	2729	9	0.0491803	0.0233042	0.0226415	ORF1ab	GU280_gp01	LOW	8517/21291	T	c.8517C>T	synonymous_variant	protein_coding	transcript	S2839S		GU280_gp01	1/2	8665
NC_045512.2	3256	T	C	p.Asn997Asn	N997N	1012.91	2436	9	0.0491803	0.0115001	0	ORF1ab	GU280_gp01	LOW	2991/21291	C	c.2991T>C	synonymous_variant	protein_coding	transcript	N997N		GU280_gp01	1/2	4276
NC_045512.2	26022	C	T	p.Asp210Asp	D210D	2606.77	10827	9	0.0491803	0.00199827	0	ORF3a	GU280_gp03	LOW	630/828	T	c.630C>T	synonymous_variant	protein_coding	transcript	D210D		GU280_gp03	1/1	743
NC_045512.2	19269	C	T	p.Asn6335Asn	N6335N	2937.2	4403	9	0.0491803	0.00130977	0	ORF1ab	GU280_gp01	LOW	19005/21291	T	c.19005C>T	synonymous_variant	protein_coding	transcript	N6335N		GU280_gp01	2/2	487
NC_045512.2	24193	G	T	p.Leu877Leu	L877L	2518.1	7181	9	0.0491803	0.000675054	0	S	GU280_gp02	LOW	2631/3822	T	c.2631G>T	synonymous_variant	protein_coding	transcript	L877L		GU280_gp02	1/1	251
NC_045512.2	4784	C	T	p.Leu1507Phe	L1507F	893.65	1638	9	0.0491803	0.000484103	0.00377358	ORF1ab	GU280_gp01	MODERATE	4519/21291	T	c.4519C>T	missense_variant	protein_coding	transcript	L1507F		GU280_gp01	1/2	180
NC_045512.2	569	G	A	p.Glu102Lys	E102K	3039.36	18324	9	0.0491803	0.00029853	0	ORF1ab	GU280_gp01	MODERATE	304/21291	A	c.304G>A	missense_variant	protein_coding	transcript	E102K		GU280_gp01	1/2	111
NC_045512.2	14371	G	T	p.Ala4703Ser	A4703S	2294.61	3452	9	0.0491803	0.000244741	0	ORF1ab	GU280_gp01	MODERATE	14107/21291	T	c.14107G>T	missense_variant	protein_coding	transcript	A4703S		GU280_gp01	2/2	91
NC_045512.2	1598	G	A	p.Gly445Ser	G445S	502.8	2515	9	0.0491803	0.000137162	0	ORF1ab	GU280_gp01	MODERATE	1333/21291	A	c.1333G>A	missense_variant	protein_coding	transcript	G445S		GU280_gp01	1/2	51
NC_045512.2	6741	G	A	p.Arg2159Gln	R2159Q	2676.84	7243	9	0.0491803	2.15157e-05	0	ORF1ab	GU280_gp01	MODERATE	6476/21291	A	c.6476G>A	missense_variant	protein_coding	transcript	R2159Q		GU280_gp01	1/2	8
NC_045512.2	3856	G	T	p.Lys1197Asn	K1197N	496.81	878	9	0.0491803	1.88262e-05	0	ORF1ab	GU280_gp01	MODERATE	3591/21291	T	c.3591G>T	missense_variant	protein_coding	transcript	K1197N		GU280_gp01	1/2	7
NC_045512.2	18987	T	C	p.Val6241Val	V6241V	2990.1	15575	9	0.0491803	1.34473e-05	0.00377358	ORF1ab	GU280_gp01	LOW	18723/21291	C	c.18723T>C	synonymous_variant	protein_coding	transcript	V6241V		GU280_gp01	2/2	5
NC_045512.2	6397	A	T	p.Leu2044Leu	L2044L	2380.89	10311	9	0.0491803	5.37892e-06	0	ORF1ab	GU280_gp01	LOW	6132/21291	T	c.6132A>T	synonymous_variant	protein_coding	transcript	L2044L		GU280_gp01	1/2	2
NC_045512.2	26459	ATCT	TAGA	p.AspLeu72ValAsp	DL72VD	571.61	4335	9	0.0491803	2.68946e-06	0	E	GU280_gp04	MODERATE	215/228	TAGA	c.215_218delATCTinsTAGA	missense_variant	protein_coding	transcript	DL72VD		GU280_gp04	1/1	0
NC_045512.2	26466	G	C	p.Leu74Leu	L74L	602.4	3657	9	0.0491803	0	0	E	GU280_gp04	LOW	222/228	C	c.222G>C	synonymous_variant	protein_coding	transcript	L74L		GU280_gp04	1/1	0
NC_045512.2	10323	A	G	p.Lys3353Arg	K3353R	2338.6	17733	8	0.0437158	0.0129874	0.00377358	ORF1ab	GU280_gp01	MODERATE	10058/21291	G	c.10058A>G	missense_variant	protein_coding	transcript	K3353R		GU280_gp01	1/2	4829
NC_045512.2	28878	G	A	p.Ser202Asn	S202N	3199.8	3413	8	0.0437158	0.00374104	0.0226415	N	GU280_gp10	MODERATE	605/1260	A	c.605G>A	missense_variant	protein_coding	transcript	S202N		GU280_gp10	1/1	1391
NC_045512.2	28253	CA	C,TA	p.Ile121fs	I121fs	3327.33	15899	8	0.0437158	0.00295034	0	ORF8	GU280_gp09	HIGH	361/366	C	c.361delA	frameshift_variant	protein_coding	transcript	I121fs		GU280_gp09	1/1	1097
NC_045512.2	24904	C	T	p.Ile1114Ile	I1114I	1140.32	5637	8	0.0437158	0.00217846	0	S	GU280_gp02	LOW	3342/3822	T	c.3342C>T	synonymous_variant	protein_coding	transcript	I1114I		GU280_gp02	1/1	810
NC_045512.2	28270	TA	T	.	.	1731.76	46056	8	0.0437158	0.00207357	0	N	GU280_gp10	MODIFIER	.	T	c.-3delA	upstream_gene_variant	protein_coding	transcript	.		GU280_gp10	.	771
NC_045512.2	15540	C	T	p.Val5092Val	V5092V	3501.15	27019	8	0.0437158	0.00195793	0	ORF1ab	GU280_gp01	LOW	15276/21291	T	c.15276C>T	synonymous_variant	protein_coding	transcript	V5092V		GU280_gp01	2/2	728
NC_045512.2	22917	T	G	p.Leu452Arg	L452R	3413.38	48176	8	0.0437158	0.00181538	0	S	GU280_gp02	MODERATE	1355/3822	G	c.1355T>G	missense_variant	protein_coding	transcript	L452R		GU280_gp02	1/1	675
NC_045512.2	11224	C	T	p.Val3653Val	V3653V	2605.37	4749	8	0.0437158	0.00155182	0	ORF1ab	GU280_gp01	LOW	10959/21291	T	c.10959C>T	synonymous_variant	protein_coding	transcript	V3653V		GU280_gp01	1/2	577
NC_045512.2	11514	C	T	p.Thr3750Ile	T3750I	3021.76	3310	8	0.0437158	0.00115916	0	ORF1ab	GU280_gp01	MODERATE	11249/21291	T	c.11249C>T	missense_variant	protein_coding	transcript	T3750I		GU280_gp01	1/2	431
NC_045512.2	25910	A	G	p.Asp173Gly	D173G	2850.76	3568	8	0.0437158	0.00111881	0	ORF3a	GU280_gp03	MODERATE	518/828	G	c.518A>G	missense_variant	protein_coding	transcript	D173G		GU280_gp03	1/1	416
NC_045512.2	5784	C	T	p.Thr1840Ile	T1840I	2528.69	8714	8	0.0437158	0.00099241	0	ORF1ab	GU280_gp01	MODERATE	5519/21291	T	c.5519C>T	missense_variant	protein_coding	transcript	T1840I		GU280_gp01	1/2	369
NC_045512.2	27922	T	C	p.Ile10Thr	I10T	2825.69	14207	8	0.0437158	0.00074498	0	ORF8	GU280_gp09	MODERATE	29/366	C	c.29T>C	missense_variant	protein_coding	transcript	I10T		GU280_gp09	1/1	277
NC_045512.2	26730	G	C	p.Val70Leu	V70L	3301.8	17875	8	0.0437158	0.000658917	0	M	GU280_gp05	MODERATE	208/669	C	c.208G>C	missense_variant	protein_coding	transcript	V70L		GU280_gp05	1/1	245
NC_045512.2	7299	C	T	p.Ala2345Val	A2345V	549.2	663	8	0.0437158	0.000642781	0	ORF1ab	GU280_gp01	MODERATE	7034/21291	T	c.7034C>T	missense_variant	protein_coding	transcript	A2345V		GU280_gp01	1/2	239
NC_045512.2	4136	G	A	p.Val1291Ile	V1291I	2284.85	2957	8	0.0437158	0.000505618	0	ORF1ab	GU280_gp01	MODERATE	3871/21291	A	c.3871G>A	missense_variant	protein_coding	transcript	V1291I		GU280_gp01	1/2	188
NC_045512.2	12295	C	A	p.Thr4010Thr	T4010T	2565.62	3614	8	0.0437158	0.000465276	0	ORF1ab	GU280_gp01	LOW	12030/21291	A	c.12030C>A	synonymous_variant	protein_coding	transcript	T4010T		GU280_gp01	1/2	173
NC_045512.2	9848	A	G	p.Ser3195Gly	S3195G	564.08	446	8	0.0437158	0.000422245	0	ORF1ab	GU280_gp01	MODERATE	9583/21291	G	c.9583A>G	missense_variant	protein_coding	transcript	S3195G		GU280_gp01	1/2	157
NC_045512.2	7124	C	T	p.Pro2287Ser	P2287S	2484.08	2531	8	0.0437158	0.000255499	0	ORF1ab	GU280_gp01	MODERATE	6859/21291	T	c.6859C>T	missense_variant	protein_coding	transcript	P2287S		GU280_gp01	1/2	95
NC_045512.2	11418	T	C	p.Val3718Ala	V3718A	2589	4263	8	0.0437158	0.000161368	0	ORF1ab	GU280_gp01	MODERATE	11153/21291	C	c.11153T>C	missense_variant	protein_coding	transcript	V3718A		GU280_gp01	1/2	60
NC_045512.2	512	C	T	p.His83Tyr	H83Y	1000	1841	8	0.0437158	0.000139852	0	ORF1ab	GU280_gp01	MODERATE	247/21291	T	c.247C>T	missense_variant	protein_coding	transcript	H83Y		GU280_gp01	1/2	52
NC_045512.2	7932	C	T	p.Ser2556Leu	S2556L	1000	1841	8	0.0437158	9.951e-05	0	ORF1ab	GU280_gp01	MODERATE	7667/21291	T	c.7667C>T	missense_variant	protein_coding	transcript	S2556L		GU280_gp01	1/2	37
NC_045512.2	23329	A	G	p.Pro589Pro	P589P	2663.51	11757	8	0.0437158	5.37892e-05	0	S	GU280_gp02	LOW	1767/3822	G	c.1767A>G	synonymous_variant	protein_coding	transcript	P589P		GU280_gp02	1/1	20
NC_045512.2	5180	G	A	p.Asp1639Asn	D1639N	3155.64	7618	8	0.0437158	4.30313e-05	0	ORF1ab	GU280_gp01	MODERATE	4915/21291	A	c.4915G>A	missense_variant	protein_coding	transcript	D1639N		GU280_gp01	1/2	16
NC_045512.2	3581	A	G	p.Ser1106Gly	S1106G	2650	3248	8	0.0437158	8.06838e-06	0	ORF1ab	GU280_gp01	MODERATE	3316/21291	G	c.3316A>G	missense_variant	protein_coding	transcript	S1106G		GU280_gp01	1/2	3
NC_045512.2	9616	T	C	p.Thr3117Thr	T3117T	3496.01	10260	8	0.0437158	5.37892e-06	0	ORF1ab	GU280_gp01	LOW	9351/21291	C	c.9351T>C	synonymous_variant	protein_coding	transcript	T3117T		GU280_gp01	1/2	2
NC_045512.2	21764	ATACATG	A	p.His69_Val70del	H69	2135.94	6381	7	0.0382514	0.066782	0	S	GU280_gp02	MODERATE	204/3822	A	c.204_209delACATGT	disruptive_inframe_deletion	protein_coding	transcript	H69		GU280_gp02	1/1	24831
NC_045512.2	20268	A	G	p.Leu6668Leu	L6668L	2423.26	28247	7	0.0382514	0.0667443	0.00754717	ORF1ab	GU280_gp01	LOW	20004/21291	G	c.20004A>G	synonymous_variant	protein_coding	transcript	L6668L		GU280_gp01	2/2	24817
NC_045512.2	28144	T	C	p.Leu84Ser	L84S	3581.96	15076	7	0.0382514	0.0238017	0.0301887	ORF8	GU280_gp09	MODERATE	251/366	C	c.251T>C	missense_variant	protein_coding	transcript	L84S		GU280_gp09	1/1	8850
NC_045512.2	26060	C	T	p.Thr223Ile	T223I	2958.82	9446	7	0.0382514	0.0156876	0	ORF3a	GU280_gp03	MODERATE	668/828	T	c.668C>T	missense_variant	protein_coding	transcript	T223I		GU280_gp03	1/1	5833
NC_045512.2	23525	C	T	p.His655Tyr	H655Y	3781.9	19348	7	0.0382514	0.00348285	0.00754717	S	GU280_gp02	MODERATE	1963/3822	T	c.1963C>T	missense_variant	protein_coding	transcript	H655Y	Brazil_B.1.1.28	GU280_gp02	1/1	1295
NC_045512.2	25624	C	T	p.His78Tyr	H78Y	2856.35	4806	7	0.0382514	0.00284545	0.00377358	ORF3a	GU280_gp03	MODERATE	232/828	T	c.232C>T	missense_variant	protein_coding	transcript	H78Y		GU280_gp03	1/1	1058
NC_045512.2	10507	C	T	p.Asn3414Asn	N3414N	1368.98	2474	7	0.0382514	0.0023479	0	ORF1ab	GU280_gp01	LOW	10242/21291	T	c.10242C>T	synonymous_variant	protein_coding	transcript	N3414N		GU280_gp01	1/2	873
NC_045512.2	25521	C	T	p.Phe43Phe	F43F	1382.56	13532	7	0.0382514	0.00230487	0	ORF3a	GU280_gp03	LOW	129/828	T	c.129C>T	synonymous_variant	protein_coding	transcript	F43F		GU280_gp03	1/1	857
NC_045512.2	22468	G	T	p.Thr302Thr	T302T	3775.69	3239	7	0.0382514	0.00225646	0.0264151	S	GU280_gp02	LOW	906/3822	T	c.906G>T	synonymous_variant	protein_coding	transcript	T302T		GU280_gp02	1/1	839
NC_045512.2	17014	G	T	p.Asp5584Tyr	D5584Y	3008	6779	7	0.0382514	0.00201709	0.0188679	ORF1ab	GU280_gp01	MODERATE	16750/21291	T	c.16750G>T	missense_variant	protein_coding	transcript	D5584Y		GU280_gp01	2/2	750
NC_045512.2	28272	A	T	.	.	3221.13	15098	7	0.0382514	0.00130708	0	N	GU280_gp10	MODIFIER	.	T	c.-2A>T	upstream_gene_variant	protein_coding	transcript	.		GU280_gp10	.	486
NC_045512.2	27281	G	T	p.Trp27Leu	W27L	2600.47	23936	7	0.0382514	0.00119143	0	ORF6	GU280_gp06	MODERATE	80/186	T	c.80G>T	missense_variant	protein_coding	transcript	W27L		GU280_gp06	1/1	443
NC_045512.2	28083	G	T	p.Glu64*	E64*	2537.09	7810	7	0.0382514	0.00115916	0	ORF8	GU280_gp09	HIGH	190/366	T	c.190G>T	stop_gained	protein_coding	transcript	E64*		GU280_gp09	1/1	431
NC_045512.2	28291	C	T	p.Pro6Pro	P6P	3362.15	68038	7	0.0382514	0.00109999	0.00377358	N	GU280_gp10	LOW	18/1260	T	c.18C>T	synonymous_variant	protein_coding	transcript	P6P		GU280_gp10	1/1	409
NC_045512.2	28346	G	T	p.Gly25Cys	G25C	1654.27	5446	7	0.0382514	0.000884832	0	N	GU280_gp10	MODERATE	73/1260	T	c.73G>T	missense_variant	protein_coding	transcript	G25C		GU280_gp10	1/1	329
NC_045512.2	27294	C	T	p.Tyr31Tyr	Y31Y	3547.33	4649	7	0.0382514	0.000871385	0.0188679	ORF6	GU280_gp06	LOW	93/186	T	c.93C>T	synonymous_variant	protein_coding	transcript	Y31Y		GU280_gp06	1/1	324
NC_045512.2	8025	C	T	p.Ala2587Val	A2587V	3269.09	9081	7	0.0382514	0.000365766	0	ORF1ab	GU280_gp01	MODERATE	7760/21291	T	c.7760C>T	missense_variant	protein_coding	transcript	A2587V		GU280_gp01	1/2	136
NC_045512.2	2197	C	T	p.Asp644Asp	D644D	2893.36	3975	7	0.0382514	0.000320046	0.00754717	ORF1ab	GU280_gp01	LOW	1932/21291	T	c.1932C>T	synonymous_variant	protein_coding	transcript	D644D		GU280_gp01	1/2	119
NC_045512.2	16391	C	T	p.Ala5376Val	A5376V	3512.28	14394	7	0.0382514	0.000242051	0.00377358	ORF1ab	GU280_gp01	MODERATE	16127/21291	T	c.16127C>T	missense_variant	protein_coding	transcript	A5376V		GU280_gp01	2/2	90
NC_045512.2	521	G	T	p.Val86Phe	V86F	3090.12	14174	7	0.0382514	0.000215157	0.00754717	ORF1ab	GU280_gp01	MODERATE	256/21291	T	c.256G>T	missense_variant	protein_coding	transcript	V86F		GU280_gp01	1/2	80
NC_045512.2	44	C	T	.	.	3293.95	8340	7	0.0382514	0.000193641	0.00754717	ORF1ab	GU280_gp01	MODIFIER	.	T	c.-222C>T	upstream_gene_variant	protein_coding	transcript	.		GU280_gp01	.	72
NC_045512.2	12469	C	T	p.Ala4068Ala	A4068A	3301.11	4158	7	0.0382514	0.000182883	0.00754717	ORF1ab	GU280_gp01	LOW	12204/21291	T	c.12204C>T	synonymous_variant	protein_coding	transcript	A4068A		GU280_gp01	1/2	68
NC_045512.2	9929	G	A	p.Asp3222Asn	D3222N	2807.24	8597	7	0.0382514	0.000153299	0	ORF1ab	GU280_gp01	MODERATE	9664/21291	A	c.9664G>A	missense_variant	protein_coding	transcript	D3222N		GU280_gp01	1/2	57
NC_045512.2	18546	G	T	p.Met6094Ile	M6094I	2978.14	9767	7	0.0382514	9.951e-05	0	ORF1ab	GU280_gp01	MODERATE	18282/21291	T	c.18282G>T	missense_variant	protein_coding	transcript	M6094I		GU280_gp01	2/2	37
NC_045512.2	27489	A	G	p.Lys32Lys	K32K	3241.49	4033	7	0.0382514	5.91681e-05	0	ORF7a	GU280_gp07	LOW	96/366	G	c.96A>G	synonymous_variant	protein_coding	transcript	K32K		GU280_gp07	1/1	22
NC_045512.2	481	A	G	p.Lys72Lys	K72K	3316.4	10835	7	0.0382514	4.30313e-05	0.00377358	ORF1ab	GU280_gp01	LOW	216/21291	G	c.216A>G	synonymous_variant	protein_coding	transcript	K72K		GU280_gp01	1/2	16
NC_045512.2	27781	T	C	p.Phe9Ser	F9S	3695.4	10787	7	0.0382514	2.42051e-05	0	ORF7b	GU280_gp08	MODERATE	26/132	C	c.26T>C	missense_variant	protein_coding	transcript	F9S		GU280_gp08	1/1	9
NC_045512.2	2205	A	G	p.Glu647Gly	E647G	2450.34	3859	7	0.0382514	1.88262e-05	0	ORF1ab	GU280_gp01	MODERATE	1940/21291	G	c.1940A>G	missense_variant	protein_coding	transcript	E647G		GU280_gp01	1/2	7
NC_045512.2	3131	C	A	p.Gln956Lys	Q956K	34.06	366	7	0.0382514	1.88262e-05	0	ORF1ab	GU280_gp01	MODERATE	2866/21291	A	c.2866C>A	missense_variant	protein_coding	transcript	Q956K		GU280_gp01	1/2	7
NC_045512.2	11337	T	C	p.Leu3691Ser	L3691S	3622.64	17910	7	0.0382514	1.34473e-05	0	ORF1ab	GU280_gp01	MODERATE	11072/21291	C	c.11072T>C	missense_variant	protein_coding	transcript	L3691S		GU280_gp01	1/2	5
NC_045512.2	21800	G	C	p.Asp80His	D80H	2288.21	1895	7	0.0382514	1.34473e-05	0	S	GU280_gp02	MODERATE	238/3822	C	c.238G>C	missense_variant	protein_coding	transcript	D80H		GU280_gp02	1/1	5
NC_045512.2	10850	G	A	p.Ala3529Thr	A3529T	3612.98	11556	7	0.0382514	8.06838e-06	0.00377358	ORF1ab	GU280_gp01	MODERATE	10585/21291	A	c.10585G>A	missense_variant	protein_coding	transcript	A3529T		GU280_gp01	1/2	3
NC_045512.2	19737	T	C	p.Asp6491Asp	D6491D	3270.52	5028	7	0.0382514	5.37892e-06	0	ORF1ab	GU280_gp01	LOW	19473/21291	C	c.19473T>C	synonymous_variant	protein_coding	transcript	D6491D		GU280_gp01	2/2	2
NC_045512.2	21631	A	C	p.Gln23His	Q23H	1005.02	1523	7	0.0382514	2.68946e-06	0	S	GU280_gp02	MODERATE	69/3822	C	c.69A>C	missense_variant	protein_coding	transcript	Q23H		GU280_gp02	1/1	1
NC_045512.2	14904	T	A	p.Ile4880Ile	I4880I	1875.43	33845	7	0.0382514	0	0	ORF1ab	GU280_gp01	LOW	14640/21291	A	c.14640T>A	synonymous_variant	protein_coding	transcript	I4880I		GU280_gp01	2/2	0
NC_045512.2	8736	A	C	p.Asp2824Ala	D2824A	26.21	5233	7	0.0382514	0	0	ORF1ab	GU280_gp01	MODERATE	8471/21291	C	c.8471A>C	missense_variant	protein_coding	transcript	D2824A		GU280_gp01	1/2	0
NC_045512.2	29402	G	T	p.Asp377Tyr	D377Y	2299.98	14759	6	0.0327869	0.0132886	0.00377358	N	GU280_gp10	MODERATE	1129/1260	T	c.1129G>T	missense_variant	protein_coding	transcript	D377Y		GU280_gp10	1/1	4941
NC_045512.2	4158	C	T	p.Ala1298Val	A1298V	2392.64	3207	6	0.0327869	0.00373297	0	ORF1ab	GU280_gp01	MODERATE	3893/21291	T	c.3893C>T	missense_variant	protein_coding	transcript	A1298V		GU280_gp01	1/2	1388
NC_045512.2	6445	C	T	p.Asp2060Asp	D2060D	3534.35	8067	6	0.0327869	0.00339141	0	ORF1ab	GU280_gp01	LOW	6180/21291	T	c.6180C>T	synonymous_variant	protein_coding	transcript	D2060D		GU280_gp01	1/2	1261
NC_045512.2	28093	C	T	p.Ser67Phe	S67F	3552.33	14693	6	0.0327869	0.00238824	0	ORF8	GU280_gp09	MODERATE	200/366	T	c.200C>T	missense_variant	protein_coding	transcript	S67F		GU280_gp09	1/1	888
NC_045512.2	17122	G	T	p.Ala5620Ser	A5620S	3848.17	17850	6	0.0327869	0.00229949	0	ORF1ab	GU280_gp01	MODERATE	16858/21291	T	c.16858G>T	missense_variant	protein_coding	transcript	A5620S		GU280_gp01	2/2	855
NC_045512.2	24794	G	T	p.Ala1078Ser	A1078S	2996.46	8794	6	0.0327869	0.00176429	0	S	GU280_gp02	MODERATE	3232/3822	T	c.3232G>T	missense_variant	protein_coding	transcript	A1078S		GU280_gp02	1/1	656
NC_045512.2	25690	G	T	p.Gly100Cys	G100C	3111.68	10788	6	0.0327869	0.00154106	0	ORF3a	GU280_gp03	MODERATE	298/828	T	c.298G>T	missense_variant	protein_coding	transcript	G100C		GU280_gp03	1/1	573
NC_045512.2	21123	G	T	p.Gly6953Gly	G6953G	2426.33	10017	6	0.0327869	0.00131783	0.00377358	ORF1ab	GU280_gp01	LOW	20859/21291	T	c.20859G>T	synonymous_variant	protein_coding	transcript	G6953G		GU280_gp01	2/2	490
NC_045512.2	15026	C	T	p.Ala4921Val	A4921V	2700.73	4446	6	0.0327869	0.00121564	0.00377358	ORF1ab	GU280_gp01	MODERATE	14762/21291	T	c.14762C>T	missense_variant	protein_coding	transcript	A4921V		GU280_gp01	2/2	452
NC_045512.2	18412	G	T	p.Val6050Phe	V6050F	2679.59	4362	6	0.0327869	0.000438382	0	ORF1ab	GU280_gp01	MODERATE	18148/21291	T	c.18148G>T	missense_variant	protein_coding	transcript	V6050F		GU280_gp01	2/2	163
NC_045512.2	24770	G	T	p.Ala1070Ser	A1070S	2676.12	22614	6	0.0327869	0.000322735	0	S	GU280_gp02	MODERATE	3208/3822	T	c.3208G>T	missense_variant	protein_coding	transcript	A1070S		GU280_gp02	1/1	120
NC_045512.2	11430	A	G	p.Tyr3722Cys	Y3722C	3411.93	7143	6	0.0327869	0.000244741	0	ORF1ab	GU280_gp01	MODERATE	11165/21291	G	c.11165A>G	missense_variant	protein_coding	transcript	Y3722C		GU280_gp01	1/2	91
NC_045512.2	29260	G	A	p.Thr329Thr	T329T	3044.82	6241	6	0.0327869	0.000145231	0	N	GU280_gp10	LOW	987/1260	A	c.987G>A	synonymous_variant	protein_coding	transcript	T329T		GU280_gp10	1/1	54
NC_045512.2	1847	T	C	p.Ser528Pro	S528P	673.28	862	6	0.0327869	0.000110268	0	ORF1ab	GU280_gp01	MODERATE	1582/21291	C	c.1582T>C	missense_variant	protein_coding	transcript	S528P		GU280_gp01	1/2	41
NC_045512.2	23815	T	C	p.Asn751Asn	N751N	2806.9	14037	6	0.0327869	0.000107578	0.00377358	S	GU280_gp02	LOW	2253/3822	C	c.2253T>C	synonymous_variant	protein_coding	transcript	N751N		GU280_gp02	1/1	40
NC_045512.2	1169	T	C	p.Ser302Pro	S302P	900.77	2674	6	0.0327869	6.4547e-05	0	ORF1ab	GU280_gp01	MODERATE	904/21291	C	c.904T>C	missense_variant	protein_coding	transcript	S302P		GU280_gp01	1/2	24
NC_045512.2	10726	C	T	p.Thr3487Thr	T3487T	1579.02	8273	6	0.0327869	5.37892e-05	0	ORF1ab	GU280_gp01	LOW	10461/21291	T	c.10461C>T	synonymous_variant	protein_coding	transcript	T3487T		GU280_gp01	1/2	20
NC_045512.2	382	A	G	p.Leu39Leu	L39L	2291.24	8715	6	0.0327869	4.57208e-05	0.00377358	ORF1ab	GU280_gp01	LOW	117/21291	G	c.117A>G	synonymous_variant	protein_coding	transcript	L39L		GU280_gp01	1/2	17
NC_045512.2	29406	A	T	p.Glu378Val	E378V	2184.56	8779	6	0.0327869	1.88262e-05	0	N	GU280_gp10	MODERATE	1133/1260	T	c.1133A>T	missense_variant	protein_coding	transcript	E378V		GU280_gp10	1/1	7
NC_045512.2	17743	A	T	p.Asn5827Tyr	N5827Y	3241.97	10077	6	0.0327869	2.68946e-06	0	ORF1ab	GU280_gp01	MODERATE	17479/21291	T	c.17479A>T	missense_variant	protein_coding	transcript	N5827Y		GU280_gp01	2/2	1
NC_045512.2	26455	CCT	CTT,GTA	p.Pro71Leu	P71L	3890.01	4666	6	0.0327869	0	0	E	GU280_gp04	MODERATE	212/228	CTT	c.212C>T	missense_variant	protein_coding	transcript	P71L	South_Africa_B.1.351	GU280_gp04	1/1	0
NC_045512.2	28932	C	T	p.Ala220Val	A220V	3419.07	32838	5	0.0273224	0.218844	0.00377358	N	GU280_gp10	MODERATE	659/1260	T	c.659C>T	missense_variant	protein_coding	transcript	A220V		GU280_gp10	1/1	81371
NC_045512.2	3602	C	T	p.His1113Tyr	H1113Y	2958.95	2418	5	0.0273224	0.0120542	0	ORF1ab	GU280_gp01	MODERATE	3337/21291	T	c.3337C>T	missense_variant	protein_coding	transcript	H1113Y		GU280_gp01	1/2	4482
NC_045512.2	7528	C	T	p.Val2421Val	V2421V	3038.21	12137	5	0.0273224	0.00689577	0	ORF1ab	GU280_gp01	LOW	7263/21291	T	c.7263C>T	synonymous_variant	protein_coding	transcript	V2421V		GU280_gp01	1/2	2564
NC_045512.2	25889	C	T	p.Ser166Leu	S166L	921.29	1779	5	0.0273224	0.00436768	0.00377358	ORF3a	GU280_gp03	MODERATE	497/828	T	c.497C>T	missense_variant	protein_coding	transcript	S166L		GU280_gp03	1/1	1624
NC_045512.2	5812	C	T	p.Asp1849Asp	D1849D	2270.53	7125	5	0.0273224	0.00229949	0	ORF1ab	GU280_gp01	LOW	5547/21291	T	c.5547C>T	synonymous_variant	protein_coding	transcript	D1849D		GU280_gp01	1/2	855
NC_045512.2	21846	C	T	p.Thr95Ile	T95I	1557.42	798	5	0.0273224	0.00196331	0.00377358	S	GU280_gp02	MODERATE	284/3822	T	c.284C>T	missense_variant	protein_coding	transcript	T95I		GU280_gp02	1/1	730
NC_045512.2	25413	C	T	p.Ile7Ile	I7I	2982.83	20914	5	0.0273224	0.00144693	0	ORF3a	GU280_gp03	LOW	21/828	T	c.21C>T	synonymous_variant	protein_coding	transcript	I7I		GU280_gp03	1/1	538
NC_045512.2	25906	G	T	p.Gly172Cys	G172C	1388.8	2124	5	0.0273224	0.00143617	0	ORF3a	GU280_gp03	MODERATE	514/828	T	c.514G>T	missense_variant	protein_coding	transcript	G172C		GU280_gp03	1/1	534
NC_045512.2	25455	G	T	p.Lys21Asn	K21N	3069.58	12256	5	0.0273224	0.00119681	0	ORF3a	GU280_gp03	MODERATE	63/828	T	c.63G>T	missense_variant	protein_coding	transcript	K21N		GU280_gp03	1/1	445
NC_045512.2	14184	C	T	p.Thr4640Thr	T4640T	971.49	3481	5	0.0273224	0.00109192	0	ORF1ab	GU280_gp01	LOW	13920/21291	T	c.13920C>T	synonymous_variant	protein_coding	transcript	T4640T		GU280_gp01	2/2	406
NC_045512.2	3431	G	T	p.Val1056Leu	V1056L	2333.86	1849	5	0.0273224	0.000935932	0	ORF1ab	GU280_gp01	MODERATE	3166/21291	T	c.3166G>T	missense_variant	protein_coding	transcript	V1056L		GU280_gp01	1/2	348
NC_045512.2	21974	G	C	p.Asp138His	D138H	2341.71	1283	5	0.0273224	0.000909037	0.00377358	S	GU280_gp02	MODERATE	412/3822	C	c.412G>C	missense_variant	protein_coding	transcript	D138H		GU280_gp02	1/1	338
NC_045512.2	21595	C	T	p.Val11Val	V11V	2940.69	1737	5	0.0273224	0.000701949	0	S	GU280_gp02	LOW	33/3822	T	c.33C>T	synonymous_variant	protein_coding	transcript	V11V		GU280_gp02	1/1	261
NC_045512.2	19512	C	T	p.Tyr6416Tyr	Y6416Y	3216.49	8162	5	0.0273224	0.000599749	0	ORF1ab	GU280_gp01	LOW	19248/21291	T	c.19248C>T	synonymous_variant	protein_coding	transcript	Y6416Y		GU280_gp01	2/2	223
NC_045512.2	1599	G	T	p.Gly445Val	G445V	1769.04	18885	5	0.0273224	0.000486792	0	ORF1ab	GU280_gp01	MODERATE	1334/21291	T	c.1334G>T	missense_variant	protein_coding	transcript	G445V		GU280_gp01	1/2	181
NC_045512.2	14571	C	T	p.Asp4769Asp	D4769D	3179.71	4033	5	0.0273224	0.000376524	0	ORF1ab	GU280_gp01	LOW	14307/21291	T	c.14307C>T	synonymous_variant	protein_coding	transcript	D4769D		GU280_gp01	2/2	140
NC_045512.2	13548	C	T	p.Asp4428Asp	D4428D	2099.88	1011	5	0.0273224	0.000242051	0	ORF1ab	GU280_gp01	LOW	13284/21291	T	c.13284C>T	synonymous_variant	protein_coding	transcript	D4428D		GU280_gp01	2/2	90
NC_045512.2	26062	G	C	p.Gly224Arg	G224R	3282.7	2052	5	0.0273224	8.33732e-05	0	ORF3a	GU280_gp03	MODERATE	670/828	C	c.670G>C	missense_variant	protein_coding	transcript	G224R		GU280_gp03	1/1	31
NC_045512.2	76	T	A	.	.	1106.16	1128	5	0.0273224	6.4547e-05	0	ORF1ab	GU280_gp01	MODIFIER	.	A	c.-190T>A	upstream_gene_variant	protein_coding	transcript	.		GU280_gp01	.	24
NC_045512.2	7048	T	C	p.Ser2261Ser	S2261S	1555.08	640	5	0.0273224	1.61368e-05	0.00377358	ORF1ab	GU280_gp01	LOW	6783/21291	C	c.6783T>C	synonymous_variant	protein_coding	transcript	S2261S		GU280_gp01	1/2	6
NC_045512.2	9868	T	C	p.Leu3201Leu	L3201L	988.56	2297	5	0.0273224	8.06838e-06	0	ORF1ab	GU280_gp01	LOW	9603/21291	C	c.9603T>C	synonymous_variant	protein_coding	transcript	L3201L		GU280_gp01	1/2	3
NC_045512.2	22346	G	T	p.Ala262Ser	A262S	2197.43	9586	4	0.0218579	0.0116265	0	S	GU280_gp02	MODERATE	784/3822	T	c.784G>T	missense_variant	protein_coding	transcript	A262S		GU280_gp02	1/1	4323
NC_045512.2	16887	C	T	p.Tyr5541Tyr	Y5541Y	2948.08	3831	4	0.0218579	0.00712169	0	ORF1ab	GU280_gp01	LOW	16623/21291	T	c.16623C>T	synonymous_variant	protein_coding	transcript	Y5541Y		GU280_gp01	2/2	2648
NC_045512.2	27434	C	T	p.Thr14Ile	T14I	3198.16	6726	4	0.0218579	0.00591681	0	ORF7a	GU280_gp07	MODERATE	41/366	T	c.41C>T	missense_variant	protein_coding	transcript	T14I		GU280_gp07	1/1	2200
NC_045512.2	3177	C	T	p.Pro971Leu	P971L	3693.89	3924	4	0.0218579	0.00527941	0	ORF1ab	GU280_gp01	MODERATE	2912/21291	T	c.2912C>T	missense_variant	protein_coding	transcript	P971L		GU280_gp01	1/2	1963
NC_045512.2	21137	A	G	p.Lys6958Arg	K6958R	2323.63	9002	4	0.0218579	0.003776	0	ORF1ab	GU280_gp01	MODERATE	20873/21291	G	c.20873A>G	missense_variant	protein_coding	transcript	K6958R		GU280_gp01	2/2	1404
NC_045512.2	28253	CA	C	p.Ile121fs	I121fs	1641.58	5326	4	0.0218579	0.00295034	0	ORF8	GU280_gp09	HIGH	361/366	C	c.361delA	frameshift_variant	protein_coding	transcript	I121fs		GU280_gp09	1/1	1097
NC_045512.2	18788	C	T	p.Thr6175Ile	T6175I	2624.38	10475	4	0.0218579	0.00246623	0.0226415	ORF1ab	GU280_gp01	MODERATE	18524/21291	T	c.18524C>T	missense_variant	protein_coding	transcript	T6175I		GU280_gp01	2/2	917
NC_045512.2	27877	G	T	p.Cys41Phe	C41F	2281.38	12667	4	0.0218579	0.00225915	0	ORF7b	GU280_gp08	MODERATE	122/132	T	c.122G>T	missense_variant	protein_coding	transcript	C41F		GU280_gp08	1/1	840
NC_045512.2	10833	C	T	p.Ala3523Val	A3523V	2902.97	5525	4	0.0218579	0.00178849	0	ORF1ab	GU280_gp01	MODERATE	10568/21291	T	c.10568C>T	missense_variant	protein_coding	transcript	A3523V		GU280_gp01	1/2	665
NC_045512.2	23587	G	T	p.Gln675His	Q675H	2371.14	20049	4	0.0218579	0.00152223	0	S	GU280_gp02	MODERATE	2025/3822	T	c.2025G>T	missense_variant	protein_coding	transcript	Q675H		GU280_gp02	1/1	566
NC_045512.2	12473	C	T	p.Leu4070Leu	L4070L	1737.77	2761	4	0.0218579	0.00151417	0	ORF1ab	GU280_gp01	LOW	12208/21291	T	c.12208C>T	synonymous_variant	protein_coding	transcript	L4070L		GU280_gp01	1/2	563
NC_045512.2	2395	C	T	p.Val710Val	V710V	2294.71	9089	4	0.0218579	0.00139852	0.00754717	ORF1ab	GU280_gp01	LOW	2130/21291	T	c.2130C>T	synonymous_variant	protein_coding	transcript	V710V		GU280_gp01	1/2	520
NC_045512.2	18687	C	T	p.Cys6141Cys	C6141C	1608.15	384	4	0.0218579	0.00132052	0	ORF1ab	GU280_gp01	LOW	18423/21291	T	c.18423C>T	synonymous_variant	protein_coding	transcript	C6141C		GU280_gp01	2/2	491
NC_045512.2	4893	C	T	p.Thr1543Ile	T1543I	2950.33	4664	4	0.0218579	0.00124791	0	ORF1ab	GU280_gp01	MODERATE	4628/21291	T	c.4628C>T	missense_variant	protein_coding	transcript	T1543I		GU280_gp01	1/2	464
NC_045512.2	26110	C	T	p.Pro240Ser	P240S	3533	11102	4	0.0218579	0.00122639	0	ORF3a	GU280_gp03	MODERATE	718/828	T	c.718C>T	missense_variant	protein_coding	transcript	P240S		GU280_gp03	1/1	456
NC_045512.2	25611	C	T	p.Leu73Leu	L73L	2390.37	15639	4	0.0218579	0.00111881	0	ORF3a	GU280_gp03	LOW	219/828	T	c.219C>T	synonymous_variant	protein_coding	transcript	L73L		GU280_gp03	1/1	416
NC_045512.2	14178	C	T	p.Thr4638Thr	T4638T	1406.84	7161	4	0.0218579	0.00105427	0	ORF1ab	GU280_gp01	LOW	13914/21291	T	c.13914C>T	synonymous_variant	protein_coding	transcript	T4638T		GU280_gp01	2/2	392
NC_045512.2	13335	C	T	p.Ala4357Val	A4357V	3026.58	7414	4	0.0218579	0.00101393	0	ORF1ab	GU280_gp01	MODERATE	13070/21291	T	c.13070C>T	missense_variant	protein_coding	transcript	A4357V		GU280_gp01	1/2	377
NC_045512.2	16377	G	T	p.Pro5371Pro	P5371P	1233.36	23985	4	0.0218579	0.000957447	0	ORF1ab	GU280_gp01	LOW	16113/21291	T	c.16113G>T	synonymous_variant	protein_coding	transcript	P5371P		GU280_gp01	2/2	356
NC_045512.2	24023	C	T	p.Leu821Leu	L821L	2011.58	2944	4	0.0218579	0.000887521	0	S	GU280_gp02	LOW	2461/3822	T	c.2461C>T	synonymous_variant	protein_coding	transcript	L821L		GU280_gp02	1/1	330
NC_045512.2	19999	G	T	p.Val6579Phe	V6579F	2765.75	3227	4	0.0218579	0.000849869	0	ORF1ab	GU280_gp01	MODERATE	19735/21291	T	c.19735G>T	missense_variant	protein_coding	transcript	V6579F		GU280_gp01	2/2	316
NC_045512.2	6446	G	T	p.Val2061Phe	V2061F	2221.15	19777	4	0.0218579	0.000779943	0	ORF1ab	GU280_gp01	MODERATE	6181/21291	T	c.6181G>T	missense_variant	protein_coding	transcript	V2061F		GU280_gp01	1/2	290
NC_045512.2	26111	C	T	p.Pro240Leu	P240L	3313.79	12122	4	0.0218579	0.000664296	0	ORF3a	GU280_gp03	MODERATE	719/828	T	c.719C>T	missense_variant	protein_coding	transcript	P240L		GU280_gp03	1/1	247
NC_045512.2	15543	G	T	p.Thr5093Thr	T5093T	1939.92	46113	4	0.0218579	0.000586302	0	ORF1ab	GU280_gp01	LOW	15279/21291	T	c.15279G>T	synonymous_variant	protein_coding	transcript	T5093T		GU280_gp01	2/2	218
NC_045512.2	16474	A	G	p.Ser5404Gly	S5404G	2064.63	13854	4	0.0218579	0.000559407	0	ORF1ab	GU280_gp01	MODERATE	16210/21291	G	c.16210A>G	missense_variant	protein_coding	transcript	S5404G		GU280_gp01	2/2	208
NC_045512.2	4148	G	T	p.Val1295Phe	V1295F	2028.85	4293	4	0.0218579	0.000556718	0	ORF1ab	GU280_gp01	MODERATE	3883/21291	T	c.3883G>T	missense_variant	protein_coding	transcript	V1295F		GU280_gp01	1/2	207
NC_045512.2	19572	C	T	p.Tyr6436Tyr	Y6436Y	3193.8	7034	4	0.0218579	0.000478724	0	ORF1ab	GU280_gp01	LOW	19308/21291	T	c.19308C>T	synonymous_variant	protein_coding	transcript	Y6436Y		GU280_gp01	2/2	178
NC_045512.2	28396	G	T	p.Arg41Arg	R41R	2210.22	29488	4	0.0218579	0.000430313	0	N	GU280_gp10	LOW	123/1260	T	c.123G>T	synonymous_variant	protein_coding	transcript	R41R		GU280_gp10	1/1	160
NC_045512.2	9679	C	T	p.Phe3138Phe	F3138F	2499.75	2813	4	0.0218579	0.000255499	0	ORF1ab	GU280_gp01	LOW	9414/21291	T	c.9414C>T	synonymous_variant	protein_coding	transcript	F3138F		GU280_gp01	1/2	95
NC_045512.2	8278	T	C	p.Asn2671Asn	N2671N	2838.53	3492	4	0.0218579	0.000252809	0	ORF1ab	GU280_gp01	LOW	8013/21291	C	c.8013T>C	synonymous_variant	protein_coding	transcript	N2671N		GU280_gp01	1/2	94
NC_045512.2	21711	C	T	p.Ser50Leu	S50L	2495.35	1328	4	0.0218579	0.000231293	0	S	GU280_gp02	MODERATE	149/3822	T	c.149C>T	missense_variant	protein_coding	transcript	S50L		GU280_gp02	1/1	86
NC_045512.2	1606	T	C	p.Asn447Asn	N447N	1921.22	4349	4	0.0218579	0.000177504	0	ORF1ab	GU280_gp01	LOW	1341/21291	C	c.1341T>C	synonymous_variant	protein_coding	transcript	N447N		GU280_gp01	1/2	66
NC_045512.2	29433	A	G	p.Lys387Arg	K387R	3515.55	41308	4	0.0218579	0.000174815	0	N	GU280_gp10	MODERATE	1160/1260	G	c.1160A>G	missense_variant	protein_coding	transcript	K387R		GU280_gp10	1/1	65
NC_045512.2	25971	G	T	p.Trp193Cys	W193C	2787.28	19406	4	0.0218579	0.000145231	0	ORF3a	GU280_gp03	MODERATE	579/828	T	c.579G>T	missense_variant	protein_coding	transcript	W193C		GU280_gp03	1/1	54
NC_045512.2	240	TC	T,TT	.	.	1862.83	790	4	0.0218579	0.000139852	0	ORF1ab	GU280_gp01	MODIFIER	.	T	c.-25delC	upstream_gene_variant	protein_coding	transcript	.		GU280_gp01	.	52
NC_045512.2	19019	C	T	p.Pro6252Leu	P6252L	1829.76	1910	4	0.0218579	9.951e-05	0	ORF1ab	GU280_gp01	MODERATE	18755/21291	T	c.18755C>T	missense_variant	protein_coding	transcript	P6252L		GU280_gp01	2/2	37
NC_045512.2	24211	T	C	p.Thr883Thr	T883T	2362.92	10470	4	0.0218579	9.951e-05	0	S	GU280_gp02	LOW	2649/3822	C	c.2649T>C	synonymous_variant	protein_coding	transcript	T883T		GU280_gp02	1/1	37
NC_045512.2	22803	A	G	p.Gln414Arg	Q414R	2897.76	8830	4	0.0218579	7.53049e-05	0	S	GU280_gp02	MODERATE	1241/3822	G	c.1241A>G	missense_variant	protein_coding	transcript	Q414R		GU280_gp02	1/1	28
NC_045512.2	24214	T	A	p.Ser884Ser	S884S	2388.83	10461	4	0.0218579	5.10997e-05	0	S	GU280_gp02	LOW	2652/3822	A	c.2652T>A	synonymous_variant	protein_coding	transcript	S884S		GU280_gp02	1/1	19
NC_045512.2	25806	A	T	p.Pro138Pro	P138P	862.74	3673	4	0.0218579	4.03419e-05	0	ORF3a	GU280_gp03	LOW	414/828	T	c.414A>T	synonymous_variant	protein_coding	transcript	P138P		GU280_gp03	1/1	15
NC_045512.2	7016	G	A	p.Gly2251Ser	G2251S	1916.61	3252	4	0.0218579	2.9584e-05	0	ORF1ab	GU280_gp01	MODERATE	6751/21291	A	c.6751G>A	missense_variant	protein_coding	transcript	G2251S		GU280_gp01	1/2	11
NC_045512.2	2626	G	T	p.Gly787Gly	G787G	2207.51	10182	4	0.0218579	2.42051e-05	0	ORF1ab	GU280_gp01	LOW	2361/21291	T	c.2361G>T	synonymous_variant	protein_coding	transcript	G787G		GU280_gp01	1/2	9
NC_045512.2	8144	G	A	p.Asp2627Asn	D2627N	2601.2	9419	4	0.0218579	2.42051e-05	0	ORF1ab	GU280_gp01	MODERATE	7879/21291	A	c.7879G>A	missense_variant	protein_coding	transcript	D2627N		GU280_gp01	1/2	9
NC_045512.2	6956	A	G	p.Ile2231Val	I2231V	2153.66	12664	4	0.0218579	1.88262e-05	0	ORF1ab	GU280_gp01	MODERATE	6691/21291	G	c.6691A>G	missense_variant	protein_coding	transcript	I2231V		GU280_gp01	1/2	7
NC_045512.2	23821	G	A	p.Leu753Leu	L753L	2845.77	2218	4	0.0218579	1.07578e-05	0	S	GU280_gp02	LOW	2259/3822	A	c.2259G>A	synonymous_variant	protein_coding	transcript	L753L		GU280_gp02	1/1	4
NC_045512.2	3003	A	G	p.Glu913Gly	E913G	2838.86	8553	4	0.0218579	8.06838e-06	0	ORF1ab	GU280_gp01	MODERATE	2738/21291	G	c.2738A>G	missense_variant	protein_coding	transcript	E913G		GU280_gp01	1/2	3
NC_045512.2	26130	T	G	p.Ile246Met	I246M	20.49	11529	4	0.0218579	2.68946e-06	0	ORF3a	GU280_gp03	MODERATE	738/828	G	c.738T>G	missense_variant	protein_coding	transcript	I246M		GU280_gp03	1/1	1
NC_045512.2	5629	G	T	p.Thr1788Thr	T1788T	1951.6	2220	3	0.0163934	0.0235139	0	ORF1ab	GU280_gp01	LOW	5364/21291	T	c.5364G>T	synonymous_variant	protein_coding	transcript	T1788T		GU280_gp01	1/2	8743
NC_045512.2	593	C	T	p.His110Tyr	H110Y	2807.62	17319	3	0.0163934	0.00410949	0	ORF1ab	GU280_gp01	MODERATE	328/21291	T	c.328C>T	missense_variant	protein_coding	transcript	H110Y		GU280_gp01	1/2	1528
NC_045512.2	22088	C	T	p.Leu176Phe	L176F	2795.65	1486	3	0.0163934	0.00339948	0	S	GU280_gp02	MODERATE	526/3822	T	c.526C>T	missense_variant	protein_coding	transcript	L176F		GU280_gp02	1/1	1264
NC_045512.2	18395	C	T	p.Ala6044Val	A6044V	1848.29	363	3	0.0163934	0.00322735	0	ORF1ab	GU280_gp01	MODERATE	18131/21291	T	c.18131C>T	missense_variant	protein_coding	transcript	A6044V		GU280_gp01	2/2	1200
NC_045512.2	5512	C	T	p.Asn1749Asn	N1749N	3753.86	6678	3	0.0163934	0.00246623	0	ORF1ab	GU280_gp01	LOW	5247/21291	T	c.5247C>T	synonymous_variant	protein_coding	transcript	N1749N		GU280_gp01	1/2	917
NC_045512.2	823	C	T	p.Val186Val	V186V	3598.49	17939	3	0.0163934	0.002399	0.00754717	ORF1ab	GU280_gp01	LOW	558/21291	T	c.558C>T	synonymous_variant	protein_coding	transcript	V186V		GU280_gp01	1/2	892
NC_045512.2	6541	C	T	p.His2092His	H2092H	3927.09	9466	3	0.0163934	0.0023479	0	ORF1ab	GU280_gp01	LOW	6276/21291	T	c.6276C>T	synonymous_variant	protein_coding	transcript	H2092H		GU280_gp01	1/2	873
NC_045512.2	17550	C	T	p.Leu5762Leu	L5762L	3577.61	11810	3	0.0163934	0.00168091	0.0113208	ORF1ab	GU280_gp01	LOW	17286/21291	T	c.17286C>T	synonymous_variant	protein_coding	transcript	L5762L		GU280_gp01	2/2	625
NC_045512.2	346	C	T	p.Leu27Leu	L27L	1256.01	3084	3	0.0163934	0.00114033	0	ORF1ab	GU280_gp01	LOW	81/21291	T	c.81C>T	synonymous_variant	protein_coding	transcript	L27L		GU280_gp01	1/2	424
NC_045512.2	18029	C	T	p.Ala5922Val	A5922V	3721.13	8190	3	0.0163934	0.00108923	0	ORF1ab	GU280_gp01	MODERATE	17765/21291	T	c.17765C>T	missense_variant	protein_coding	transcript	A5922V		GU280_gp01	2/2	405
NC_045512.2	28985	G	T	p.Gly238Cys	G238C	1957.64	1400	3	0.0163934	0.00106772	0	N	GU280_gp10	MODERATE	712/1260	T	c.712G>T	missense_variant	protein_coding	transcript	G238C		GU280_gp10	1/1	397
NC_045512.2	28245	T	G	p.Leu118Val	L118V	1351.22	34065	3	0.0163934	0.000973584	0	ORF8	GU280_gp09	MODERATE	352/366	G	c.352T>G	missense_variant	protein_coding	transcript	L118V		GU280_gp09	1/1	362
NC_045512.2	5497	C	T	p.Cys1744Cys	C1744C	845.53	1080	3	0.0163934	0.000962826	0	ORF1ab	GU280_gp01	LOW	5232/21291	T	c.5232C>T	synonymous_variant	protein_coding	transcript	C1744C		GU280_gp01	1/2	358
NC_045512.2	18538	G	T	p.Val6092Leu	V6092L	2081.08	4252	3	0.0163934	0.000871385	0	ORF1ab	GU280_gp01	MODERATE	18274/21291	T	c.18274G>T	missense_variant	protein_coding	transcript	V6092L		GU280_gp01	2/2	324
NC_045512.2	20940	G	T	p.Leu6892Leu	L6892L	2894.47	6040	3	0.0163934	0.000731533	0	ORF1ab	GU280_gp01	LOW	20676/21291	T	c.20676G>T	synonymous_variant	protein_coding	transcript	L6892L		GU280_gp01	2/2	272
NC_045512.2	27679	C	T	p.Leu96Phe	L96F	2575.1	1920	3	0.0163934	0.000723464	0	ORF7a	GU280_gp07	MODERATE	286/366	T	c.286C>T	missense_variant	protein_coding	transcript	L96F		GU280_gp07	1/1	269
NC_045512.2	2305	G	T	p.Lys680Asn	K680N	2964.08	2204	3	0.0163934	0.000720775	0.00377358	ORF1ab	GU280_gp01	MODERATE	2040/21291	T	c.2040G>T	missense_variant	protein_coding	transcript	K680N		GU280_gp01	1/2	268
NC_045512.2	29688	G	T	.	.	3081.43	9660	3	0.0163934	0.000715396	0	S	GU280_gp02	MODIFIER	.	T	c.*4304G>T	downstream_gene_variant	protein_coding	transcript	.		GU280_gp02	.	266
NC_045512.2	12815	C	T	p.Leu4184Leu	L4184L	3278.69	4006	3	0.0163934	0.000683123	0	ORF1ab	GU280_gp01	LOW	12550/21291	T	c.12550C>T	synonymous_variant	protein_coding	transcript	L4184L		GU280_gp01	1/2	254
NC_045512.2	22713	C	T	p.Pro384Leu	P384L	2979.46	1596	3	0.0163934	0.000683123	0	S	GU280_gp02	MODERATE	1151/3822	T	c.1151C>T	missense_variant	protein_coding	transcript	P384L		GU280_gp02	1/1	254
NC_045512.2	6843	C	T	p.Ser2193Phe	S2193F	1366.14	2181	3	0.0163934	0.000675054	0	ORF1ab	GU280_gp01	MODERATE	6578/21291	T	c.6578C>T	missense_variant	protein_coding	transcript	S2193F		GU280_gp01	1/2	251
NC_045512.2	25827	T	C	p.Tyr145Tyr	Y145Y	2943.12	2096	3	0.0163934	0.000632023	0	ORF3a	GU280_gp03	LOW	435/828	C	c.435T>C	synonymous_variant	protein_coding	transcript	Y145Y		GU280_gp03	1/1	235
NC_045512.2	9808	C	T	p.Cys3181Cys	C3181C	2428.54	3967	3	0.0163934	0.000519066	0	ORF1ab	GU280_gp01	LOW	9543/21291	T	c.9543C>T	synonymous_variant	protein_coding	transcript	C3181C		GU280_gp01	1/2	193
NC_045512.2	589	C	T	p.Val108Val	V108V	3472.68	16711	3	0.0163934	0.000470655	0	ORF1ab	GU280_gp01	LOW	324/21291	T	c.324C>T	synonymous_variant	protein_coding	transcript	V108V		GU280_gp01	1/2	175
NC_045512.2	24928	G	T	p.Val1122Val	V1122V	2639.44	4883	3	0.0163934	0.000414177	0	S	GU280_gp02	LOW	3366/3822	T	c.3366G>T	synonymous_variant	protein_coding	transcript	V1122V		GU280_gp02	1/1	154
NC_045512.2	9142	C	T	p.Gly2959Gly	G2959G	2947.7	9974	3	0.0163934	0.000384593	0.00754717	ORF1ab	GU280_gp01	LOW	8877/21291	T	c.8877C>T	synonymous_variant	protein_coding	transcript	G2959G		GU280_gp01	1/2	143
NC_045512.2	28473	C	T	p.Pro67Leu	P67L	2502.81	5447	3	0.0163934	0.000352319	0	N	GU280_gp10	MODERATE	200/1260	T	c.200C>T	missense_variant	protein_coding	transcript	P67L		GU280_gp10	1/1	131
NC_045512.2	13356	C	T	p.Thr4364Ile	T4364I	728.44	1235	3	0.0163934	0.000322735	0	ORF1ab	GU280_gp01	MODERATE	13091/21291	T	c.13091C>T	missense_variant	protein_coding	transcript	T4364I		GU280_gp01	1/2	120
NC_045512.2	1439	G	T	p.Gly392Cys	G392C	1449.6	1110	3	0.0163934	0.000322735	0	ORF1ab	GU280_gp01	MODERATE	1174/21291	T	c.1174G>T	missense_variant	protein_coding	transcript	G392C		GU280_gp01	1/2	120
NC_045512.2	1267	C	T	p.Gly334Gly	G334G	1564.98	19184	3	0.0163934	0.00029584	0.00754717	ORF1ab	GU280_gp01	LOW	1002/21291	T	c.1002C>T	synonymous_variant	protein_coding	transcript	G334G		GU280_gp01	1/2	110
NC_045512.2	28378	G	A	p.Ala35Ala	A35A	3204.48	21049	3	0.0163934	0.000290462	0.00377358	N	GU280_gp10	LOW	105/1260	A	c.105G>A	synonymous_variant	protein_coding	transcript	A35A		GU280_gp10	1/1	108
NC_045512.2	9988	C	T	p.Phe3241Phe	F3241F	3794.84	10242	3	0.0163934	0.000271635	0	ORF1ab	GU280_gp01	LOW	9723/21291	T	c.9723C>T	synonymous_variant	protein_coding	transcript	F3241F		GU280_gp01	1/2	101
NC_045512.2	19366	C	T	p.Pro6368Ser	P6368S	2532.75	22123	3	0.0163934	0.000252809	0	ORF1ab	GU280_gp01	MODERATE	19102/21291	T	c.19102C>T	missense_variant	protein_coding	transcript	P6368S		GU280_gp01	2/2	94
NC_045512.2	26840	G	T	p.Thr106Thr	T106T	2818.86	28251	3	0.0163934	0.000212467	0	M	GU280_gp05	LOW	318/669	T	c.318G>T	synonymous_variant	protein_coding	transcript	T106T		GU280_gp05	1/1	79
NC_045512.2	8109	C	T	p.Thr2615Ile	T2615I	1483.33	12540	3	0.0163934	0.00019902	0	ORF1ab	GU280_gp01	MODERATE	7844/21291	T	c.7844C>T	missense_variant	protein_coding	transcript	T2615I		GU280_gp01	1/2	74
NC_045512.2	929	A	G	p.Ile222Val	I222V	3931.52	13405	3	0.0163934	0.000182883	0	ORF1ab	GU280_gp01	MODERATE	664/21291	G	c.664A>G	missense_variant	protein_coding	transcript	I222V		GU280_gp01	1/2	68
NC_045512.2	22097	C	T	p.Leu179Phe	L179F	1227.34	648	3	0.0163934	0.000164057	0	S	GU280_gp02	MODERATE	535/3822	T	c.535C>T	missense_variant	protein_coding	transcript	L179F		GU280_gp02	1/1	61
NC_045512.2	28830	C	T	p.Ser186Phe	S186F	1350.19	6111	3	0.0163934	0.00014792	0	N	GU280_gp10	MODERATE	557/1260	T	c.557C>T	missense_variant	protein_coding	transcript	S186F		GU280_gp10	1/1	55
NC_045512.2	12546	C	T	p.Ala4094Val	A4094V	1562.9	1013	3	0.0163934	8.87521e-05	0	ORF1ab	GU280_gp01	MODERATE	12281/21291	T	c.12281C>T	missense_variant	protein_coding	transcript	A4094V		GU280_gp01	1/2	33
NC_045512.2	19100	A	G	p.Gln6279Arg	Q6279R	3905.39	9748	3	0.0163934	8.60627e-05	0	ORF1ab	GU280_gp01	MODERATE	18836/21291	G	c.18836A>G	missense_variant	protein_coding	transcript	Q6279R		GU280_gp01	2/2	32
NC_045512.2	28910	A	T	p.Asn213Tyr	N213Y	3042.58	17283	3	0.0163934	6.99259e-05	0.00754717	N	GU280_gp10	MODERATE	637/1260	T	c.637A>T	missense_variant	protein_coding	transcript	N213Y		GU280_gp10	1/1	26
NC_045512.2	14391	C	T	p.Phe4709Phe	F4709F	2506.47	1220	3	0.0163934	6.72365e-05	0	ORF1ab	GU280_gp01	LOW	14127/21291	T	c.14127C>T	synonymous_variant	protein_coding	transcript	F4709F		GU280_gp01	2/2	25
NC_045512.2	78	T	G	.	.	1452.41	1679	3	0.0163934	6.72365e-05	0	ORF1ab	GU280_gp01	MODIFIER	.	G	c.-188T>G	upstream_gene_variant	protein_coding	transcript	.		GU280_gp01	.	25
NC_045512.2	16236	G	A	p.Gln932Gln	Q932Q	3782.88	6228	3	0.0163934	3.4963e-05	0	ORF1ab	GU280_gp01	LOW	2796/2796	A	c.2796G>A	splice_region_variant&synonymous_variant	protein_coding	transcript	Q932Q		YP_009725307.1	2/2	13
NC_045512.2	26111	C	A	p.Pro240His	P240H	3759.82	9701	3	0.0163934	2.68946e-05	0	ORF3a	GU280_gp03	MODERATE	719/828	A	c.719C>A	missense_variant	protein_coding	transcript	P240H		GU280_gp03	1/1	10
NC_045512.2	28346	G	A	p.Gly25Ser	G25S	754.54	1238	3	0.0163934	2.42051e-05	0	N	GU280_gp10	MODERATE	73/1260	A	c.73G>A	missense_variant	protein_coding	transcript	G25S		GU280_gp10	1/1	9
NC_045512.2	24942	A	G	p.Asp1127Gly	D1127G	3211.46	5048	3	0.0163934	2.15157e-05	0	S	GU280_gp02	MODERATE	3380/3822	G	c.3380A>G	missense_variant	protein_coding	transcript	D1127G		GU280_gp02	1/1	8
NC_045512.2	14785	G	T	p.Ala4841Ser	A4841S	3060.57	8423	3	0.0163934	1.88262e-05	0	ORF1ab	GU280_gp01	MODERATE	14521/21291	T	c.14521G>T	missense_variant	protein_coding	transcript	A4841S		GU280_gp01	2/2	7
NC_045512.2	25598	G	C	p.Trp69Ser	W69S	3855.78	50101	3	0.0163934	1.88262e-05	0	ORF3a	GU280_gp03	MODERATE	206/828	C	c.206G>C	missense_variant	protein_coding	transcript	W69S		GU280_gp03	1/1	7
NC_045512.2	1690	T	A	p.Ile475Ile	I475I	15.85	835	3	0.0163934	1.61368e-05	0	ORF1ab	GU280_gp01	LOW	1425/21291	A	c.1425T>A	synonymous_variant	protein_coding	transcript	I475I		GU280_gp01	1/2	6
NC_045512.2	4071	C	A	p.Thr1269Asn	T1269N	808.13	1251	3	0.0163934	1.07578e-05	0	ORF1ab	GU280_gp01	MODERATE	3806/21291	A	c.3806C>A	missense_variant	protein_coding	transcript	T1269N		GU280_gp01	1/2	4
NC_045512.2	27724	A	G	p.Thr111Ala	T111A	3610.91	859	3	0.0163934	8.06838e-06	0	ORF7a	GU280_gp07	MODERATE	331/366	G	c.331A>G	missense_variant	protein_coding	transcript	T111A		GU280_gp07	1/1	3
NC_045512.2	11023	A	G	p.Thr3586Thr	T3586T	2463.72	11630	3	0.0163934	5.37892e-06	0	ORF1ab	GU280_gp01	LOW	10758/21291	G	c.10758A>G	synonymous_variant	protein_coding	transcript	T3586T		GU280_gp01	1/2	2
NC_045512.2	2262	C	A	p.Thr666Asn	T666N	3456.66	5256	3	0.0163934	5.37892e-06	0	ORF1ab	GU280_gp01	MODERATE	1997/21291	A	c.1997C>A	missense_variant	protein_coding	transcript	T666N		GU280_gp01	1/2	2
NC_045512.2	14163	A	G	p.Leu4633Leu	L4633L	2436.73	57757	3	0.0163934	2.68946e-06	0	ORF1ab	GU280_gp01	LOW	13899/21291	G	c.13899A>G	synonymous_variant	protein_coding	transcript	L4633L		GU280_gp01	2/2	1
NC_045512.2	3036	TC	T,TT	p.Tyr925fs	Y925fs	3901.72	17098	3	0.0163934	2.68946e-06	0	ORF1ab	GU280_gp01	HIGH	2772/21291	T	c.2772delC	frameshift_variant	protein_coding	transcript	Y925fs		GU280_gp01	1/2	1
NC_045512.2	21536	AT	TA	p.Asp7091Val	D7091V	2537.89	308	3	0.0163934	0	0	ORF1ab	GU280_gp01	MODERATE	21272/21291	TA	c.21272_21273delATinsTA	missense_variant	protein_coding	transcript	D7091V		GU280_gp01	2/2	0
NC_045512.2	21547	AA	CT	p.Asn7095Leu	N7095L	1346.25	182	3	0.0163934	0	0	ORF1ab	GU280_gp01	MODERATE	21283/21291	CT	c.21283_21284delAAinsCT	missense_variant	protein_coding	transcript	N7095L		GU280_gp01	2/2	0
NC_045512.2	26463	TC	GT	p.75	.	1132.06	8616	3	0.0163934	0	0	E	GU280_gp04	LOW	219/228	GT	c.219_220delTCinsGT	synonymous_variant	protein_coding	transcript	.		GU280_gp04	1/1	0
NC_045512.2	22227	C	T	p.Ala222Val	A222V	2084.78	1423	2	0.010929	0.220662	0.00377358	S	GU280_gp02	MODERATE	665/3822	T	c.665C>T	missense_variant	protein_coding	transcript	A222V	Spain	GU280_gp02	1/1	82047
NC_045512.2	23709	C	T	p.Thr716Ile	T716I	3066.43	5151	2	0.010929	0.0478428	0.00377358	S	GU280_gp02	MODERATE	2147/3822	T	c.2147C>T	missense_variant	protein_coding	transcript	T716I		GU280_gp02	1/1	17789
NC_045512.2	913	C	T	p.Ser216Ser	S216S	1370.5	1621	2	0.010929	0.0475308	0	ORF1ab	GU280_gp01	LOW	648/21291	T	c.648C>T	synonymous_variant	protein_coding	transcript	S216S		GU280_gp01	1/2	17673
NC_045512.2	27972	C	T	p.Gln27*	Q27*	3578.45	4961	2	0.010929	0.0465357	0	ORF8	GU280_gp09	HIGH	79/366	T	c.79C>T	stop_gained	protein_coding	transcript	Q27*	England_B.1.1.7	GU280_gp09	1/1	17303
NC_045512.2	28048	G	T	p.Arg52Ile	R52I	3545.95	11954	2	0.010929	0.0462345	0	ORF8	GU280_gp09	MODERATE	155/366	T	c.155G>T	missense_variant	protein_coding	transcript	R52I	England_B.1.1.7	GU280_gp09	1/1	17191
NC_045512.2	18555	C	T	p.Asp6097Asp	D6097D	2013.34	2359	2	0.010929	0.0360603	0.00377358	ORF1ab	GU280_gp01	LOW	18291/21291	T	c.18291C>T	synonymous_variant	protein_coding	transcript	D6097D		GU280_gp01	2/2	13408
NC_045512.2	25710	C	T	p.Leu106Leu	L106L	3069.3	2505	2	0.010929	0.0267332	0	ORF3a	GU280_gp03	LOW	318/828	T	c.318C>T	synonymous_variant	protein_coding	transcript	L106L		GU280_gp03	1/1	9940
NC_045512.2	25907	G	T	p.Gly172Val	G172V	1957.56	595	2	0.010929	0.0234951	0.00377358	ORF3a	GU280_gp03	MODERATE	515/828	T	c.515G>T	missense_variant	protein_coding	transcript	G172V	US_B.1.2	GU280_gp03	1/1	8736
NC_045512.2	22444	C	T	p.Asp294Asp	D294D	2374.01	14746	2	0.010929	0.0170915	0.0226415	S	GU280_gp02	LOW	882/3822	T	c.882C>T	synonymous_variant	protein_coding	transcript	D294D		GU280_gp02	1/1	6355
NC_045512.2	29466	C	T	p.Ala398Val	A398V	3271.32	2067	2	0.010929	0.0120945	0	N	GU280_gp10	MODERATE	1193/1260	T	c.1193C>T	missense_variant	protein_coding	transcript	A398V		GU280_gp10	1/1	4497
NC_045512.2	25996	G	T	p.Val202Leu	V202L	3939.18	8593	2	0.010929	0.0119412	0.00377358	ORF3a	GU280_gp03	MODERATE	604/828	T	c.604G>T	missense_variant	protein_coding	transcript	V202L		GU280_gp03	1/1	4440
NC_045512.2	2509	C	T	p.Pro748Pro	P748P	3483.2	2395	2	0.010929	0.0111639	0	ORF1ab	GU280_gp01	LOW	2244/21291	T	c.2244C>T	synonymous_variant	protein_coding	transcript	P748P		GU280_gp01	1/2	4151
NC_045512.2	11230	G	T	p.Met3655Ile	M3655I	3974.78	3626	2	0.010929	0.0087004	0	ORF1ab	GU280_gp01	MODERATE	10965/21291	T	c.10965G>T	missense_variant	protein_coding	transcript	M3655I		GU280_gp01	1/2	3235
NC_045512.2	27384	T	C	p.Asp61Asp	D61D	3561.78	466	2	0.010929	0.00618576	0	ORF6	GU280_gp06	LOW	183/186	C	c.183T>C	synonymous_variant	protein_coding	transcript	D61D		GU280_gp06	1/1	2300
NC_045512.2	25049	G	T	p.Asp1163Tyr	D1163Y	1973.65	10840	2	0.010929	0.0058415	0	S	GU280_gp02	MODERATE	3487/3822	T	c.3487G>T	missense_variant	protein_coding	transcript	D1163Y		GU280_gp02	1/1	2172
NC_045512.2	21800	G	T	p.Asp80Tyr	D80Y	2242.14	540	2	0.010929	0.00553491	0	S	GU280_gp02	MODERATE	238/3822	T	c.238G>T	missense_variant	protein_coding	transcript	D80Y	Spain	GU280_gp02	1/1	2058
NC_045512.2	1912	C	T	p.Ser549Ser	S549S	2249.8	2725	2	0.010929	0.0052552	0	ORF1ab	GU280_gp01	LOW	1647/21291	T	c.1647C>T	synonymous_variant	protein_coding	transcript	S549S		GU280_gp01	1/2	1954
NC_045512.2	8917	C	T	p.Phe2884Phe	F2884F	2224.65	1383	2	0.010929	0.00506425	0.00377358	ORF1ab	GU280_gp01	LOW	8652/21291	T	c.8652C>T	synonymous_variant	protein_coding	transcript	F2884F		GU280_gp01	1/2	1883
NC_045512.2	28706	C	T	p.His145Tyr	H145Y	435.89	57994	2	0.010929	0.00427086	0	N	GU280_gp10	MODERATE	433/1260	T	c.433C>T	missense_variant	protein_coding	transcript	H145Y		GU280_gp10	1/1	1588
NC_045512.2	28759	T	C	p.Pro162Pro	P162P	3872.53	11778	2	0.010929	0.00355278	0	N	GU280_gp10	LOW	486/1260	C	c.486T>C	synonymous_variant	protein_coding	transcript	P162P		GU280_gp10	1/1	1321
NC_045512.2	29700	A	G	.	.	2332.97	8717	2	0.010929	0.00348823	0	S	GU280_gp02	MODIFIER	.	G	c.*4316A>G	downstream_gene_variant	protein_coding	transcript	.		GU280_gp02	.	1297
NC_045512.2	18744	C	T	p.Tyr6160Tyr	Y6160Y	3269.1	9625	2	0.010929	0.00317894	0	ORF1ab	GU280_gp01	LOW	18480/21291	T	c.18480C>T	synonymous_variant	protein_coding	transcript	Y6160Y		GU280_gp01	2/2	1182
NC_045512.2	12053	C	T	p.Leu3930Phe	L3930F	3854.03	53979	2	0.010929	0.00242589	0	ORF1ab	GU280_gp01	MODERATE	11788/21291	T	c.11788C>T	missense_variant	protein_coding	transcript	L3930F		GU280_gp01	1/2	902
NC_045512.2	1738	G	T	p.Val491Val	V491V	2775.28	8235	2	0.010929	0.00242051	0	ORF1ab	GU280_gp01	LOW	1473/21291	T	c.1473G>T	synonymous_variant	protein_coding	transcript	V491V		GU280_gp01	1/2	900
NC_045512.2	7945	C	T	p.Tyr2560Tyr	Y2560Y	2025.58	653	2	0.010929	0.00225915	0	ORF1ab	GU280_gp01	LOW	7680/21291	T	c.7680C>T	synonymous_variant	protein_coding	transcript	Y2560Y		GU280_gp01	1/2	840
NC_045512.2	22326	C	T	p.Ser255Phe	S255F	1192.83	1593	2	0.010929	0.00223494	0	S	GU280_gp02	MODERATE	764/3822	T	c.764C>T	missense_variant	protein_coding	transcript	S255F		GU280_gp02	1/1	831
NC_045512.2	28817	G	T	p.Ala182Ser	A182S	3843.09	17059	2	0.010929	0.00211929	0	N	GU280_gp10	MODERATE	544/1260	T	c.544G>T	missense_variant	protein_coding	transcript	A182S		GU280_gp10	1/1	788
NC_045512.2	29706	G	T	.	.	3612.34	2904	2	0.010929	0.00209509	0	S	GU280_gp02	MODIFIER	.	T	c.*4322G>T	downstream_gene_variant	protein_coding	transcript	.		GU280_gp02	.	779
NC_045512.2	3004	G	T	p.Glu913Asp	E913D	1510.13	20862	2	0.010929	0.00208433	0	ORF1ab	GU280_gp01	MODERATE	2739/21291	T	c.2739G>T	missense_variant	protein_coding	transcript	E913D		GU280_gp01	1/2	775
NC_045512.2	26526	G	T	p.Ala2Ser	A2S	3659.84	3054	2	0.010929	0.00207088	0	M	GU280_gp05	MODERATE	4/669	T	c.4G>T	missense_variant	protein_coding	transcript	A2S		GU280_gp05	1/1	770
NC_045512.2	25460	C	T	p.Ala23Val	A23V	3775.68	6296	2	0.010929	0.00205206	0	ORF3a	GU280_gp03	MODERATE	68/828	T	c.68C>T	missense_variant	protein_coding	transcript	A23V		GU280_gp03	1/1	763
NC_045512.2	9223	C	T	p.His2986His	H2986H	2022.51	438	2	0.010929	0.00197944	0	ORF1ab	GU280_gp01	LOW	8958/21291	T	c.8958C>T	synonymous_variant	protein_coding	transcript	H2986H		GU280_gp01	1/2	736
NC_045512.2	26895	C	T	p.His125Tyr	H125Y	3859.86	3709	2	0.010929	0.00193103	0.00377358	M	GU280_gp05	MODERATE	373/669	T	c.373C>T	missense_variant	protein_coding	transcript	H125Y		GU280_gp05	1/1	718
NC_045512.2	23185	C	T	p.Phe541Phe	F541F	3185.12	16106	2	0.010929	0.00174546	0	S	GU280_gp02	LOW	1623/3822	T	c.1623C>T	synonymous_variant	protein_coding	transcript	F541F		GU280_gp02	1/1	649
NC_045512.2	29284	C	T	p.Ile337Ile	I337I	3504.64	8458	2	0.010929	0.00172125	0	N	GU280_gp10	LOW	1011/1260	T	c.1011C>T	synonymous_variant	protein_coding	transcript	I337I		GU280_gp10	1/1	640
NC_045512.2	5365	C	T	p.Tyr1700Tyr	Y1700Y	3615.89	9200	2	0.010929	0.00171587	0	ORF1ab	GU280_gp01	LOW	5100/21291	T	c.5100C>T	synonymous_variant	protein_coding	transcript	Y1700Y		GU280_gp01	1/2	638
NC_045512.2	17999	C	T	p.Thr5912Ile	T5912I	3179.26	1544	2	0.010929	0.00157064	0	ORF1ab	GU280_gp01	MODERATE	17735/21291	T	c.17735C>T	missense_variant	protein_coding	transcript	T5912I		GU280_gp01	2/2	584
NC_045512.2	12410	A	G	p.Ile4049Val	I4049V	1848.76	4954	2	0.010929	0.00139314	0	ORF1ab	GU280_gp01	MODERATE	12145/21291	G	c.12145A>G	missense_variant	protein_coding	transcript	I4049V		GU280_gp01	1/2	518
NC_045512.2	28321	G	A	p.Thr16Thr	T16T	3794.01	49349	2	0.010929	0.00136356	0.00754717	N	GU280_gp10	LOW	48/1260	A	c.48G>A	synonymous_variant	protein_coding	transcript	T16T		GU280_gp10	1/1	507
NC_045512.2	24138	C	T	p.Thr859Ile	T859I	3745.38	4531	2	0.010929	0.00131783	0	S	GU280_gp02	MODERATE	2576/3822	T	c.2576C>T	missense_variant	protein_coding	transcript	T859I		GU280_gp02	1/1	490
NC_045512.2	2710	C	T	p.Leu815Leu	L815L	1043.31	470	2	0.010929	0.0012748	0.00754717	ORF1ab	GU280_gp01	LOW	2445/21291	T	c.2445C>T	synonymous_variant	protein_coding	transcript	L815L		GU280_gp01	1/2	474
NC_045512.2	4320	C	T	p.Ala1352Val	A1352V	2315.91	3142	2	0.010929	0.00126674	0	ORF1ab	GU280_gp01	MODERATE	4055/21291	T	c.4055C>T	missense_variant	protein_coding	transcript	A1352V		GU280_gp01	1/2	471
NC_045512.2	20823	C	T	p.Asn6853Asn	N6853N	3511.36	5257	2	0.010929	0.00122908	0	ORF1ab	GU280_gp01	LOW	20559/21291	T	c.20559C>T	synonymous_variant	protein_coding	transcript	N6853N		GU280_gp01	2/2	457
NC_045512.2	28628	G	T	p.Ala119Ser	A119S	2086.82	5045	2	0.010929	0.00118336	0	N	GU280_gp10	MODERATE	355/1260	T	c.355G>T	missense_variant	protein_coding	transcript	A119S		GU280_gp10	1/1	440
NC_045512.2	12076	C	T	p.Asn3937Asn	N3937N	3639.97	3889	2	0.010929	0.00116454	0	ORF1ab	GU280_gp01	LOW	11811/21291	T	c.11811C>T	synonymous_variant	protein_coding	transcript	N3937N		GU280_gp01	1/2	433
NC_045512.2	5339	C	T	p.Pro1692Ser	P1692S	3933.93	10088	2	0.010929	0.00111613	0	ORF1ab	GU280_gp01	MODERATE	5074/21291	T	c.5074C>T	missense_variant	protein_coding	transcript	P1692S		GU280_gp01	1/2	415
NC_045512.2	2939	C	T	p.Pro892Ser	P892S	3907.46	18018	2	0.010929	0.00107578	0	ORF1ab	GU280_gp01	MODERATE	2674/21291	T	c.2674C>T	missense_variant	protein_coding	transcript	P892S		GU280_gp01	1/2	400
NC_045512.2	61	G	T	.	.	3661.26	6018	2	0.010929	0.00106503	0	ORF1ab	GU280_gp01	MODIFIER	.	T	c.-205G>T	upstream_gene_variant	protein_coding	transcript	.		GU280_gp01	.	396
NC_045512.2	22323	C	T	p.Ser254Phe	S254F	1576.29	930	2	0.010929	0.00103813	0	S	GU280_gp02	MODERATE	761/3822	T	c.761C>T	missense_variant	protein_coding	transcript	S254F		GU280_gp02	1/1	386
NC_045512.2	2597	T	C	p.Leu778Leu	L778L	2164.71	1285	2	0.010929	0.00103006	0	ORF1ab	GU280_gp01	LOW	2332/21291	C	c.2332T>C	synonymous_variant	protein_coding	transcript	L778L		GU280_gp01	1/2	383
NC_045512.2	8655	C	T	p.Ser2797Phe	S2797F	1971.07	2861	2	0.010929	0.000965516	0	ORF1ab	GU280_gp01	MODERATE	8390/21291	T	c.8390C>T	missense_variant	protein_coding	transcript	S2797F		GU280_gp01	1/2	359
NC_045512.2	29171	C	T	p.His300Tyr	H300Y	3938.9	6345	2	0.010929	0.000944	0	N	GU280_gp10	MODERATE	898/1260	T	c.898C>T	missense_variant	protein_coding	transcript	H300Y		GU280_gp10	1/1	351
NC_045512.2	2334	C	T	p.Ala690Val	A690V	1920.6	1730	2	0.010929	0.000903658	0.00754717	ORF1ab	GU280_gp01	MODERATE	2069/21291	T	c.2069C>T	missense_variant	protein_coding	transcript	A690V		GU280_gp01	1/2	336
NC_045512.2	219	G	T	.	.	3970.28	13005	2	0.010929	0.00089559	0	ORF1ab	GU280_gp01	MODIFIER	.	T	c.-47G>T	upstream_gene_variant	protein_coding	transcript	.		GU280_gp01	.	333
NC_045512.2	25459	G	T	p.Ala23Ser	A23S	3539.81	40934	2	0.010929	0.000833732	0	ORF3a	GU280_gp03	MODERATE	67/828	T	c.67G>T	missense_variant	protein_coding	transcript	A23S		GU280_gp03	1/1	310
NC_045512.2	28727	G	T	p.Ala152Ser	A152S	2147.44	7054	2	0.010929	0.000809527	0	N	GU280_gp10	MODERATE	454/1260	T	c.454G>T	missense_variant	protein_coding	transcript	A152S		GU280_gp10	1/1	301
NC_045512.2	12242	C	T	p.Arg3993Cys	R3993C	3912.1	11331	2	0.010929	0.00079608	0.00377358	ORF1ab	GU280_gp01	MODERATE	11977/21291	T	c.11977C>T	missense_variant	protein_coding	transcript	R3993C		GU280_gp01	1/2	296
NC_045512.2	11620	C	T	p.Phe3785Phe	F3785F	1949.26	2117	2	0.010929	0.000753049	0	ORF1ab	GU280_gp01	LOW	11355/21291	T	c.11355C>T	synonymous_variant	protein_coding	transcript	F3785F		GU280_gp01	1/2	280
NC_045512.2	28292	C	A	p.Gln7Lys	Q7K	3724.34	16992	2	0.010929	0.000739601	0	N	GU280_gp10	MODERATE	19/1260	A	c.19C>A	missense_variant	protein_coding	transcript	Q7K		GU280_gp10	1/1	275
NC_045512.2	16726	C	T	p.His5488Tyr	H5488Y	2838.01	3256	2	0.010929	0.000734222	0.00377358	ORF1ab	GU280_gp01	MODERATE	16462/21291	T	c.16462C>T	missense_variant	protein_coding	transcript	H5488Y		GU280_gp01	2/2	273
NC_045512.2	25487	C	T	p.Thr32Ile	T32I	3939.72	5205	2	0.010929	0.000731533	0	ORF3a	GU280_gp03	MODERATE	95/828	T	c.95C>T	missense_variant	protein_coding	transcript	T32I		GU280_gp03	1/1	272
NC_045512.2	12084	C	T	p.Thr3940Ile	T3940I	1832.74	15631	2	0.010929	0.000653539	0	ORF1ab	GU280_gp01	MODERATE	11819/21291	T	c.11819C>T	missense_variant	protein_coding	transcript	T3940I		GU280_gp01	1/2	243
NC_045512.2	22591	C	T	p.Asn343Asn	N343N	3413.86	1911	2	0.010929	0.000653539	0	S	GU280_gp02	LOW	1029/3822	T	c.1029C>T	synonymous_variant	protein_coding	transcript	N343N		GU280_gp02	1/1	243
NC_045512.2	7843	C	T	p.Asn2526Asn	N2526N	2178.79	1780	2	0.010929	0.000640091	0	ORF1ab	GU280_gp01	LOW	7578/21291	T	c.7578C>T	synonymous_variant	protein_coding	transcript	N2526N		GU280_gp01	1/2	238
NC_045512.2	2659	G	T	p.Lys798Asn	K798N	1731.52	2349	2	0.010929	0.000629333	0	ORF1ab	GU280_gp01	MODERATE	2394/21291	T	c.2394G>T	missense_variant	protein_coding	transcript	K798N		GU280_gp01	1/2	234
NC_045512.2	29627	C	T	p.Arg24Cys	R24C	3882.43	73294	2	0.010929	0.000629333	0	ORF10	GU280_gp11	MODERATE	70/117	T	c.70C>T	missense_variant	protein_coding	transcript	R24C		GU280_gp11	1/1	234
NC_045512.2	7113	C	T	p.Thr2283Ile	T2283I	3050.36	3190	2	0.010929	0.000626644	0.0150943	ORF1ab	GU280_gp01	MODERATE	6848/21291	T	c.6848C>T	missense_variant	protein_coding	transcript	T2283I		GU280_gp01	1/2	233
NC_045512.2	15372	G	T	p.Thr5036Thr	T5036T	3573.52	5222	2	0.010929	0.000578234	0	ORF1ab	GU280_gp01	LOW	15108/21291	T	c.15108G>T	synonymous_variant	protein_coding	transcript	T5036T		GU280_gp01	2/2	215
NC_045512.2	843	C	T	p.Pro193Leu	P193L	2347.28	2315	2	0.010929	0.000516376	0	ORF1ab	GU280_gp01	MODERATE	578/21291	T	c.578C>T	missense_variant	protein_coding	transcript	P193L		GU280_gp01	1/2	192
NC_045512.2	20405	C	T	p.Pro6714Leu	P6714L	2842.02	9171	2	0.010929	0.000508308	0	ORF1ab	GU280_gp01	MODERATE	20141/21291	T	c.20141C>T	missense_variant	protein_coding	transcript	P6714L		GU280_gp01	2/2	189
NC_045512.2	20384	C	T	p.Ala6707Val	A6707V	3935.26	14763	2	0.010929	0.000467966	0	ORF1ab	GU280_gp01	MODERATE	20120/21291	T	c.20120C>T	missense_variant	protein_coding	transcript	A6707V		GU280_gp01	2/2	174
NC_045512.2	20274	G	T	p.Met6670Ile	M6670I	3739.23	19524	2	0.010929	0.000459897	0	ORF1ab	GU280_gp01	MODERATE	20010/21291	T	c.20010G>T	missense_variant	protein_coding	transcript	M6670I		GU280_gp01	2/2	171
NC_045512.2	3992	C	T	p.Leu1243Leu	L1243L	1982.51	3219	2	0.010929	0.000459897	0	ORF1ab	GU280_gp01	LOW	3727/21291	T	c.3727C>T	synonymous_variant	protein_coding	transcript	L1243L		GU280_gp01	1/2	171
NC_045512.2	13348	G	T	p.Val4361Val	V4361V	1909.19	1541	2	0.010929	0.000454519	0.00377358	ORF1ab	GU280_gp01	LOW	13083/21291	T	c.13083G>T	synonymous_variant	protein_coding	transcript	V4361V		GU280_gp01	1/2	169
NC_045512.2	17562	G	T	p.Arg5766Arg	R5766R	3641.04	24125	2	0.010929	0.00044914	0	ORF1ab	GU280_gp01	LOW	17298/21291	T	c.17298G>T	synonymous_variant	protein_coding	transcript	R5766R		GU280_gp01	2/2	167
NC_045512.2	12249	C	T	p.Ala3995Val	A3995V	3716.47	8960	2	0.010929	0.000427624	0	ORF1ab	GU280_gp01	MODERATE	11984/21291	T	c.11984C>T	missense_variant	protein_coding	transcript	A3995V		GU280_gp01	1/2	159
NC_045512.2	19947	G	T	p.Lys6561Asn	K6561N	2030.39	6022	2	0.010929	0.000427624	0	ORF1ab	GU280_gp01	MODERATE	19683/21291	T	c.19683G>T	missense_variant	protein_coding	transcript	K6561N		GU280_gp01	2/2	159
NC_045512.2	12784	C	T	p.Asn4173Asn	N4173N	3481.36	56413	2	0.010929	0.000416866	0.00377358	ORF1ab	GU280_gp01	LOW	12519/21291	T	c.12519C>T	synonymous_variant	protein_coding	transcript	N4173N		GU280_gp01	1/2	155
NC_045512.2	24751	G	T	p.Leu1063Phe	L1063F	2416.45	1481	2	0.010929	0.000406108	0	S	GU280_gp02	MODERATE	3189/3822	T	c.3189G>T	missense_variant	protein_coding	transcript	L1063F		GU280_gp02	1/1	151
NC_045512.2	2879	G	A	p.Ala872Thr	A872T	2662.9	2890	2	0.010929	0.00039535	0	ORF1ab	GU280_gp01	MODERATE	2614/21291	A	c.2614G>A	missense_variant	protein_coding	transcript	A872T		GU280_gp01	1/2	147
NC_045512.2	17439	C	T	p.Asp5725Asp	D5725D	3733.58	6659	2	0.010929	0.000381903	0	ORF1ab	GU280_gp01	LOW	17175/21291	T	c.17175C>T	synonymous_variant	protein_coding	transcript	D5725D		GU280_gp01	2/2	142
NC_045512.2	14697	C	T	p.Phe4811Phe	F4811F	2151.05	3666	2	0.010929	0.000368456	0	ORF1ab	GU280_gp01	LOW	14433/21291	T	c.14433C>T	synonymous_variant	protein_coding	transcript	F4811F		GU280_gp01	2/2	137
NC_045512.2	29509	C	T	p.Ser412Ser	S412S	2442.06	1114	2	0.010929	0.000365766	0	N	GU280_gp10	LOW	1236/1260	T	c.1236C>T	synonymous_variant	protein_coding	transcript	S412S		GU280_gp10	1/1	136
NC_045512.2	7743	G	T	p.Ser2493Ile	S2493I	3753.6	23471	2	0.010929	0.000365766	0	ORF1ab	GU280_gp01	MODERATE	7478/21291	T	c.7478G>T	missense_variant	protein_coding	transcript	S2493I		GU280_gp01	1/2	136
NC_045512.2	4897	C	T	p.Phe1544Phe	F1544F	2115.95	1296	2	0.010929	0.000355009	0	ORF1ab	GU280_gp01	LOW	4632/21291	T	c.4632C>T	synonymous_variant	protein_coding	transcript	F1544F		GU280_gp01	1/2	132
NC_045512.2	10874	A	G	p.Asn3537Asp	N3537D	2041.85	3874	2	0.010929	0.000330803	0	ORF1ab	GU280_gp01	MODERATE	10609/21291	G	c.10609A>G	missense_variant	protein_coding	transcript	N3537D		GU280_gp01	1/2	123
NC_045512.2	4672	C	T	p.Leu1469Leu	L1469L	889.28	1222	2	0.010929	0.000325425	0	ORF1ab	GU280_gp01	LOW	4407/21291	T	c.4407C>T	synonymous_variant	protein_coding	transcript	L1469L		GU280_gp01	1/2	121
NC_045512.2	8334	C	T	p.Ala2690Val	A2690V	2018.86	3403	2	0.010929	0.000322735	0.00377358	ORF1ab	GU280_gp01	MODERATE	8069/21291	T	c.8069C>T	missense_variant	protein_coding	transcript	A2690V		GU280_gp01	1/2	120
NC_045512.2	29578	C	A	p.Phe7Leu	F7L	1882.59	3027	2	0.010929	0.000274325	0	ORF10	GU280_gp11	MODERATE	21/117	A	c.21C>A	missense_variant	protein_coding	transcript	F7L		GU280_gp11	1/1	102
NC_045512.2	8251	C	T	p.Asp2662Asp	D2662D	3697.94	9662	2	0.010929	0.000274325	0	ORF1ab	GU280_gp01	LOW	7986/21291	T	c.7986C>T	synonymous_variant	protein_coding	transcript	D2662D		GU280_gp01	1/2	102
NC_045512.2	23453	C	T	p.Pro631Ser	P631S	2756.69	1330	2	0.010929	0.000271635	0	S	GU280_gp02	MODERATE	1891/3822	T	c.1891C>T	missense_variant	protein_coding	transcript	P631S		GU280_gp02	1/1	101
NC_045512.2	3426	C	T	p.Pro1054Leu	P1054L	2519.47	1027	2	0.010929	0.000268946	0	ORF1ab	GU280_gp01	MODERATE	3161/21291	T	c.3161C>T	missense_variant	protein_coding	transcript	P1054L		GU280_gp01	1/2	100
NC_045512.2	9737	A	G	p.Ser3158Gly	S3158G	3632.71	4871	2	0.010929	0.000258188	0	ORF1ab	GU280_gp01	MODERATE	9472/21291	G	c.9472A>G	missense_variant	protein_coding	transcript	S3158G		GU280_gp01	1/2	96
NC_045512.2	1729	G	A	p.Val488Val	V488V	1973.14	1318	2	0.010929	0.000228604	0	ORF1ab	GU280_gp01	LOW	1464/21291	A	c.1464G>A	synonymous_variant	protein_coding	transcript	V488V		GU280_gp01	1/2	85
NC_045512.2	17338	G	T	p.Ala5692Ser	A5692S	3655.42	18867	2	0.010929	0.000201709	0	ORF1ab	GU280_gp01	MODERATE	17074/21291	T	c.17074G>T	missense_variant	protein_coding	transcript	A5692S		GU280_gp01	2/2	75
NC_045512.2	28357	G	T	p.Gln28His	Q28H	3558.99	3194	2	0.010929	0.000196331	0	N	GU280_gp10	MODERATE	84/1260	T	c.84G>T	missense_variant	protein_coding	transcript	Q28H		GU280_gp10	1/1	73
NC_045512.2	92	C	T	.	.	3528.81	38334	2	0.010929	0.000193641	0.00377358	ORF1ab	GU280_gp01	MODIFIER	.	T	c.-174C>T	upstream_gene_variant	protein_coding	transcript	.		GU280_gp01	.	72
NC_045512.2	29670	C	T	p.Thr38Ile	T38I	3482.97	8687	2	0.010929	0.000188262	0	ORF10	GU280_gp11	MODERATE	113/117	T	c.113C>T	missense_variant	protein_coding	transcript	T38I		GU280_gp11	1/1	70
NC_045512.2	9226	C	T	p.Gly2987Gly	G2987G	2022.04	439	2	0.010929	0.000182883	0.00377358	ORF1ab	GU280_gp01	LOW	8961/21291	T	c.8961C>T	synonymous_variant	protein_coding	transcript	G2987G		GU280_gp01	1/2	68
NC_045512.2	1085	G	T	p.Val274Leu	V274L	3923.24	43072	2	0.010929	0.000166746	0	ORF1ab	GU280_gp01	MODERATE	820/21291	T	c.820G>T	missense_variant	protein_coding	transcript	V274L		GU280_gp01	1/2	62
NC_045512.2	1613	C	T	p.Leu450Phe	L450F	2361.28	2151	2	0.010929	0.000166746	0	ORF1ab	GU280_gp01	MODERATE	1348/21291	T	c.1348C>T	missense_variant	protein_coding	transcript	L450F		GU280_gp01	1/2	62
NC_045512.2	28031	T	C	p.Tyr46Tyr	Y46Y	3715.06	37319	2	0.010929	0.000166746	0	ORF8	GU280_gp09	LOW	138/366	C	c.138T>C	synonymous_variant	protein_coding	transcript	Y46Y		GU280_gp09	1/1	62
NC_045512.2	8003	G	T	p.Val2580Phe	V2580F	3049.97	6022	2	0.010929	0.000161368	0	ORF1ab	GU280_gp01	MODERATE	7738/21291	T	c.7738G>T	missense_variant	protein_coding	transcript	V2580F		GU280_gp01	1/2	60
NC_045512.2	1957	G	A	p.Lys564Lys	K564K	3823.39	8314	2	0.010929	0.000155989	0	ORF1ab	GU280_gp01	LOW	1692/21291	A	c.1692G>A	synonymous_variant	protein_coding	transcript	K564K		GU280_gp01	1/2	58
NC_045512.2	18959	C	T	p.Ala6232Val	A6232V	2704.59	28964	2	0.010929	0.000153299	0	ORF1ab	GU280_gp01	MODERATE	18695/21291	T	c.18695C>T	missense_variant	protein_coding	transcript	A6232V		GU280_gp01	2/2	57
NC_045512.2	28076	C	T	p.Cys61Cys	C61C	3919.49	26181	2	0.010929	0.00015061	0	ORF8	GU280_gp09	LOW	183/366	T	c.183C>T	synonymous_variant	protein_coding	transcript	C61C		GU280_gp09	1/1	56
NC_045512.2	26177	C	T	p.Pro262Leu	P262L	3468.09	69853	2	0.010929	0.000123715	0	ORF3a	GU280_gp03	MODERATE	785/828	T	c.785C>T	missense_variant	protein_coding	transcript	P262L		GU280_gp03	1/1	46
NC_045512.2	29118	C	T	p.Thr282Ile	T282I	3598.31	19096	2	0.010929	0.000123715	0.00754717	N	GU280_gp10	MODERATE	845/1260	T	c.845C>T	missense_variant	protein_coding	transcript	T282I		GU280_gp10	1/1	46
NC_045512.2	22297	T	C	p.His245His	H245H	1190.23	3100	2	0.010929	0.000118336	0	S	GU280_gp02	LOW	735/3822	C	c.735T>C	synonymous_variant	protein_coding	transcript	H245H		GU280_gp02	1/1	44
NC_045512.2	8841	C	T	p.Thr2859Ile	T2859I	1364.76	3835	2	0.010929	0.000118336	0	ORF1ab	GU280_gp01	MODERATE	8576/21291	T	c.8576C>T	missense_variant	protein_coding	transcript	T2859I		GU280_gp01	1/2	44
NC_045512.2	476	A	G	p.Ile71Val	I71V	96.38	1321	2	0.010929	0.000107578	0	ORF1ab	GU280_gp01	MODERATE	211/21291	G	c.211A>G	missense_variant	protein_coding	transcript	I71V		GU280_gp01	1/2	40
NC_045512.2	6731	A	G	p.Ile2156Val	I2156V	1985.04	8979	2	0.010929	0.000107578	0	ORF1ab	GU280_gp01	MODERATE	6466/21291	G	c.6466A>G	missense_variant	protein_coding	transcript	I2156V		GU280_gp01	1/2	40
NC_045512.2	27012	C	T	p.Leu164Leu	L164L	3461.59	20031	2	0.010929	0.000104889	0	M	GU280_gp05	LOW	490/669	T	c.490C>T	synonymous_variant	protein_coding	transcript	L164L		GU280_gp05	1/1	39
NC_045512.2	25273	G	C	p.Met1237Ile	M1237I	3743.64	28255	2	0.010929	0.000102199	0	S	GU280_gp02	MODERATE	3711/3822	C	c.3711G>C	missense_variant	protein_coding	transcript	M1237I		GU280_gp02	1/1	38
NC_045512.2	16536	C	T	p.Ser5424Ser	S5424S	3466.91	14187	2	0.010929	9.951e-05	0	ORF1ab	GU280_gp01	LOW	16272/21291	T	c.16272C>T	synonymous_variant	protein_coding	transcript	S5424S		GU280_gp01	2/2	37
NC_045512.2	7720	C	T	p.Asp2485Asp	D2485D	3890.06	21826	2	0.010929	9.14416e-05	0	ORF1ab	GU280_gp01	LOW	7455/21291	T	c.7455C>T	synonymous_variant	protein_coding	transcript	D2485D		GU280_gp01	1/2	34
NC_045512.2	21072	T	C	p.Asn6936Asn	N6936N	2773.12	8547	2	0.010929	8.87521e-05	0	ORF1ab	GU280_gp01	LOW	20808/21291	C	c.20808T>C	synonymous_variant	protein_coding	transcript	N6936N		GU280_gp01	2/2	33
NC_045512.2	27901	T	C	p.Phe3Ser	F3S	1605.87	16145	2	0.010929	8.60627e-05	0	ORF8	GU280_gp09	MODERATE	8/366	C	c.8T>C	missense_variant	protein_coding	transcript	F3S		GU280_gp09	1/1	32
NC_045512.2	22328	T	C	p.Ser256Pro	S256P	1198.25	1683	2	0.010929	7.53049e-05	0	S	GU280_gp02	MODERATE	766/3822	C	c.766T>C	missense_variant	protein_coding	transcript	S256P		GU280_gp02	1/1	28
NC_045512.2	22319	G	T	p.Asp253Tyr	D253Y	2023.47	1444	2	0.010929	6.4547e-05	0	S	GU280_gp02	MODERATE	757/3822	T	c.757G>T	missense_variant	protein_coding	transcript	D253Y		GU280_gp02	1/1	24
NC_045512.2	385	A	T	p.Ser40Ser	S40S	108.95	1374	2	0.010929	5.64786e-05	0	ORF1ab	GU280_gp01	LOW	120/21291	T	c.120A>T	synonymous_variant	protein_coding	transcript	S40S		GU280_gp01	1/2	21
NC_045512.2	13498	A	G	p.Thr4412Ala	T4412A	3595.1	2482	2	0.010929	5.37892e-05	0	ORF1ab	GU280_gp01	MODERATE	13234/21291	G	c.13234A>G	missense_variant	protein_coding	transcript	T4412A		GU280_gp01	2/2	20
NC_045512.2	17763	T	C	p.Ala5833Ala	A5833A	3699.4	38319	2	0.010929	5.37892e-05	0	ORF1ab	GU280_gp01	LOW	17499/21291	C	c.17499T>C	synonymous_variant	protein_coding	transcript	A5833A		GU280_gp01	2/2	20
NC_045512.2	28879	T	A	p.Ser202Arg	S202R	108.1	20	2	0.010929	4.57208e-05	0.00377358	N	GU280_gp10	MODERATE	606/1260	A	c.606T>A	missense_variant	protein_coding	transcript	S202R		GU280_gp10	1/1	17
NC_045512.2	8001	A	G	p.Asp2579Gly	D2579G	1227.15	2800	2	0.010929	4.57208e-05	0	ORF1ab	GU280_gp01	MODERATE	7736/21291	G	c.7736A>G	missense_variant	protein_coding	transcript	D2579G		GU280_gp01	1/2	17
NC_045512.2	10237	G	A	p.Lys3324Lys	K3324K	1804.82	10300	2	0.010929	4.30313e-05	0	ORF1ab	GU280_gp01	LOW	9972/21291	A	c.9972G>A	synonymous_variant	protein_coding	transcript	K3324K		GU280_gp01	1/2	16
NC_045512.2	11218	T	C	p.Asn3651Asn	N3651N	31.99	143	2	0.010929	3.76524e-05	0	ORF1ab	GU280_gp01	LOW	10953/21291	C	c.10953T>C	synonymous_variant	protein_coding	transcript	N3651N		GU280_gp01	1/2	14
NC_045512.2	24724	G	A	p.Gln1054Gln	Q1054Q	2122.68	775	2	0.010929	3.76524e-05	0	S	GU280_gp02	LOW	3162/3822	A	c.3162G>A	synonymous_variant	protein_coding	transcript	Q1054Q		GU280_gp02	1/1	14
NC_045512.2	24736	T	C	p.His1058His	H1058H	3959.38	2158	2	0.010929	3.76524e-05	0	S	GU280_gp02	LOW	3174/3822	C	c.3174T>C	synonymous_variant	protein_coding	transcript	H1058H		GU280_gp02	1/1	14
NC_045512.2	26987	T	C	p.His155His	H155H	3688.37	3756	2	0.010929	3.76524e-05	0	M	GU280_gp05	LOW	465/669	C	c.465T>C	synonymous_variant	protein_coding	transcript	H155H		GU280_gp05	1/1	14
NC_045512.2	19071	T	A	p.Ala6269Ala	A6269A	3515.16	10888	2	0.010929	3.4963e-05	0	ORF1ab	GU280_gp01	LOW	18807/21291	A	c.18807T>A	synonymous_variant	protein_coding	transcript	A6269A		GU280_gp01	2/2	13
NC_045512.2	6411	A	G	p.Glu2049Gly	E2049G	3874.54	3183	2	0.010929	3.4963e-05	0	ORF1ab	GU280_gp01	MODERATE	6146/21291	G	c.6146A>G	missense_variant	protein_coding	transcript	E2049G		GU280_gp01	1/2	13
NC_045512.2	12445	C	T	p.Asn4060Asn	N4060N	1440.5	6311	2	0.010929	3.22735e-05	0	ORF1ab	GU280_gp01	LOW	12180/21291	T	c.12180C>T	synonymous_variant	protein_coding	transcript	N4060N		GU280_gp01	1/2	12
NC_045512.2	12703	T	C	p.Pro4146Pro	P4146P	2063.61	5961	2	0.010929	3.22735e-05	0	ORF1ab	GU280_gp01	LOW	12438/21291	C	c.12438T>C	synonymous_variant	protein_coding	transcript	P4146P		GU280_gp01	1/2	12
NC_045512.2	27345	A	T	p.Lys48Asn	K48N	3139.02	4409	2	0.010929	3.22735e-05	0	ORF6	GU280_gp06	MODERATE	144/186	T	c.144A>T	missense_variant	protein_coding	transcript	K48N		GU280_gp06	1/1	12
NC_045512.2	3228	T	C	p.Val988Ala	V988A	2066.22	1053	2	0.010929	3.22735e-05	0	ORF1ab	GU280_gp01	MODERATE	2963/21291	C	c.2963T>C	missense_variant	protein_coding	transcript	V988A		GU280_gp01	1/2	12
NC_045512.2	11746	A	G	p.Gly3827Gly	G3827G	3913.59	3222	2	0.010929	2.9584e-05	0	ORF1ab	GU280_gp01	LOW	11481/21291	G	c.11481A>G	synonymous_variant	protein_coding	transcript	G3827G		GU280_gp01	1/2	11
NC_045512.2	16635	T	C	p.Phe5457Phe	F5457F	1317.68	7735	2	0.010929	2.9584e-05	0	ORF1ab	GU280_gp01	LOW	16371/21291	C	c.16371T>C	synonymous_variant	protein_coding	transcript	F5457F		GU280_gp01	2/2	11
NC_045512.2	25377	A	T	p.Tyr1272Phe	Y1272F	49.65	344	2	0.010929	2.9584e-05	0	S	GU280_gp02	MODERATE	3815/3822	T	c.3815A>T	missense_variant	protein_coding	transcript	Y1272F		GU280_gp02	1/1	11
NC_045512.2	28242	G	C	p.Val117Leu	V117L	303.2	3493	2	0.010929	2.9584e-05	0	ORF8	GU280_gp09	MODERATE	349/366	C	c.349G>C	missense_variant	protein_coding	transcript	V117L		GU280_gp09	1/1	11
NC_045512.2	27375	G	T	p.Met58Ile	M58I	2075.54	728	2	0.010929	2.68946e-05	0	ORF6	GU280_gp06	MODERATE	174/186	T	c.174G>T	missense_variant	protein_coding	transcript	M58I		GU280_gp06	1/1	10
NC_045512.2	27520	A	T	p.Asn43Tyr	N43Y	3396.17	3161	2	0.010929	2.42051e-05	0	ORF7a	GU280_gp07	MODERATE	127/366	T	c.127A>T	missense_variant	protein_coding	transcript	N43Y		GU280_gp07	1/1	9
NC_045512.2	13213	G	A	p.Met4316Ile	M4316I	238.36	21431	2	0.010929	2.15157e-05	0	ORF1ab	GU280_gp01	MODERATE	12948/21291	A	c.12948G>A	missense_variant	protein_coding	transcript	M4316I		GU280_gp01	1/2	8
NC_045512.2	23635	C	A	p.Ser691Ser	S691S	1999.91	20498	2	0.010929	2.15157e-05	0	S	GU280_gp02	LOW	2073/3822	A	c.2073C>A	synonymous_variant	protein_coding	transcript	S691S		GU280_gp02	1/1	8
NC_045512.2	12976	A	G	p.Leu4237Leu	L4237L	2249.7	1003	2	0.010929	1.88262e-05	0	ORF1ab	GU280_gp01	LOW	12711/21291	G	c.12711A>G	synonymous_variant	protein_coding	transcript	L4237L		GU280_gp01	1/2	7
NC_045512.2	21412	C	A	p.Leu7050Ile	L7050I	30.25	23	2	0.010929	1.88262e-05	0	ORF1ab	GU280_gp01	MODERATE	21148/21291	A	c.21148C>A	missense_variant	protein_coding	transcript	L7050I		GU280_gp01	2/2	7
NC_045512.2	24778	A	G	p.Glu1072Glu	E1072E	463.68	2669	2	0.010929	1.88262e-05	0	S	GU280_gp02	LOW	3216/3822	G	c.3216A>G	synonymous_variant	protein_coding	transcript	E1072E		GU280_gp02	1/1	7
NC_045512.2	27361	G	T	p.Glu54*	E54*	1960.47	1146	2	0.010929	1.88262e-05	0	ORF6	GU280_gp06	HIGH	160/186	T	c.160G>T	stop_gained	protein_coding	transcript	E54*		GU280_gp06	1/1	7
NC_045512.2	11399	A	G	p.Met3712Val	M3712V	2233.29	5264	2	0.010929	1.61368e-05	0	ORF1ab	GU280_gp01	MODERATE	11134/21291	G	c.11134A>G	missense_variant	protein_coding	transcript	M3712V		GU280_gp01	1/2	6
NC_045512.2	20826	A	G	p.Thr6854Thr	T6854T	3367.93	12457	2	0.010929	1.61368e-05	0	ORF1ab	GU280_gp01	LOW	20562/21291	G	c.20562A>G	synonymous_variant	protein_coding	transcript	T6854T		GU280_gp01	2/2	6
NC_045512.2	23869	A	G	p.Gly769Gly	G769G	3739.7	5855	2	0.010929	1.61368e-05	0	S	GU280_gp02	LOW	2307/3822	G	c.2307A>G	synonymous_variant	protein_coding	transcript	G769G		GU280_gp02	1/1	6
NC_045512.2	28639	C	A	p.Pro122Pro	P122P	1816.23	6567	2	0.010929	1.61368e-05	0	N	GU280_gp10	LOW	366/1260	A	c.366C>A	synonymous_variant	protein_coding	transcript	P122P		GU280_gp10	1/1	6
NC_045512.2	6610	A	T	p.Arg2115Ser	R2115S	3915.08	2332	2	0.010929	1.61368e-05	0	ORF1ab	GU280_gp01	MODERATE	6345/21291	T	c.6345A>T	missense_variant	protein_coding	transcript	R2115S		GU280_gp01	1/2	6
NC_045512.2	1719	G	T	p.Ser485Ile	S485I	2008.89	1261	2	0.010929	1.34473e-05	0	ORF1ab	GU280_gp01	MODERATE	1454/21291	T	c.1454G>T	missense_variant	protein_coding	transcript	S485I		GU280_gp01	1/2	5
NC_045512.2	22325	T	C	p.Ser255Pro	S255P	2006.54	4703	2	0.010929	1.34473e-05	0	S	GU280_gp02	MODERATE	763/3822	C	c.763T>C	missense_variant	protein_coding	transcript	S255P		GU280_gp02	1/1	5
NC_045512.2	26015	C	T	p.Thr208Ile	T208I	2416.11	13690	2	0.010929	1.34473e-05	0	ORF3a	GU280_gp03	MODERATE	623/828	T	c.623C>T	missense_variant	protein_coding	transcript	T208I		GU280_gp03	1/1	5
NC_045512.2	3987	C	A	p.Thr1241Lys	T1241K	2722.96	1102	2	0.010929	1.34473e-05	0	ORF1ab	GU280_gp01	MODERATE	3722/21291	A	c.3722C>A	missense_variant	protein_coding	transcript	T1241K		GU280_gp01	1/2	5
NC_045512.2	13448	G	A	p.Asp4395Asn	D4395N	2213.98	3381	2	0.010929	1.07578e-05	0	ORF1ab	GU280_gp01	MODERATE	13183/21291	A	c.13183G>A	missense_variant	protein_coding	transcript	D4395N		GU280_gp01	1/2	4
NC_045512.2	25379	A	T	p.Thr1273Ser	T1273S	1354.93	10222	2	0.010929	8.06838e-06	0	S	GU280_gp02	MODERATE	3817/3822	T	c.3817A>T	missense_variant	protein_coding	transcript	T1273S		GU280_gp02	1/1	3
NC_045512.2	170	A	C	.	.	3650.67	2994	2	0.010929	5.37892e-06	0	ORF1ab	GU280_gp01	MODIFIER	.	C	c.-96A>C	upstream_gene_variant	protein_coding	transcript	.		GU280_gp01	.	2
NC_045512.2	20085	A	G	p.Val6607Val	V6607V	1998.22	10323	2	0.010929	5.37892e-06	0	ORF1ab	GU280_gp01	LOW	19821/21291	G	c.19821A>G	synonymous_variant	protein_coding	transcript	V6607V		GU280_gp01	2/2	2
NC_045512.2	22048	T	C	p.Ser162Ser	S162S	3735.3	5957	2	0.010929	5.37892e-06	0	S	GU280_gp02	LOW	486/3822	C	c.486T>C	synonymous_variant	protein_coding	transcript	S162S		GU280_gp02	1/1	2
NC_045512.2	7020	T	C	p.Val2252Ala	V2252A	952.07	1544	2	0.010929	5.37892e-06	0	ORF1ab	GU280_gp01	MODERATE	6755/21291	C	c.6755T>C	missense_variant	protein_coding	transcript	V2252A		GU280_gp01	1/2	2
NC_045512.2	8245	A	C	p.Gln2660His	Q2660H	1343.89	3845	2	0.010929	5.37892e-06	0	ORF1ab	GU280_gp01	MODERATE	7980/21291	C	c.7980A>C	missense_variant	protein_coding	transcript	Q2660H		GU280_gp01	1/2	2
NC_045512.2	14401	T	C	p.Phe4713Leu	F4713L	208.74	34	2	0.010929	2.68946e-06	0	ORF1ab	GU280_gp01	MODERATE	14137/21291	C	c.14137T>C	missense_variant	protein_coding	transcript	F4713L		GU280_gp01	2/2	1
NC_045512.2	21407	T	C	p.Phe7048Ser	F7048S	31.66	24	2	0.010929	2.68946e-06	0	ORF1ab	GU280_gp01	MODERATE	21143/21291	C	c.21143T>C	missense_variant	protein_coding	transcript	F7048S		GU280_gp01	2/2	1
NC_045512.2	21539	T	A	p.Val7092Asp	V7092D	1895.99	253	2	0.010929	2.68946e-06	0.00377358	ORF1ab	GU280_gp01	MODERATE	21275/21291	A	c.21275T>A	missense_variant	protein_coding	transcript	V7092D		GU280_gp01	2/2	1
NC_045512.2	12394	T	G	p.Asp4043Glu	D4043E	2711.24	8352	2	0.010929	0	0	ORF1ab	GU280_gp01	MODERATE	12129/21291	G	c.12129T>G	missense_variant	protein_coding	transcript	D4043E		GU280_gp01	1/2	0
NC_045512.2	13660	A	T	p.Arg4466*	R4466*	58.85	64	2	0.010929	0	0	ORF1ab	GU280_gp01	HIGH	13396/21291	T	c.13396A>T	stop_gained	protein_coding	transcript	R4466*		GU280_gp01	2/2	0
NC_045512.2	25377	AC	GT,TC	p.Tyr1272Phe	Y1272F	3433.89	9458	2	0.010929	0	0	S	GU280_gp02	MODERATE	3815/3822	TC	c.3815A>T	missense_variant	protein_coding	transcript	Y1272F		GU280_gp02	1/1	0
NC_045512.2	6701	C	G	p.Leu2146Val	L2146V	1975.06	38040	2	0.010929	0	0	ORF1ab	GU280_gp01	MODERATE	6436/21291	G	c.6436C>G	missense_variant	protein_coding	transcript	L2146V		GU280_gp01	1/2	0
NC_045512.2	9383	G	T	p.Ala3040Ser	A3040S	464.65	2022	2	0.010929	0	0	ORF1ab	GU280_gp01	MODERATE	9118/21291	T	c.9118G>T	missense_variant	protein_coding	transcript	A3040S		GU280_gp01	1/2	0
NC_045512.2	21255	G	C	p.Ala6997Ala	A6997A	3779.07	11413	1	0.00546448	0.213384	0	ORF1ab	GU280_gp01	LOW	20991/21291	C	c.20991G>C	synonymous_variant	protein_coding	transcript	A6997A		GU280_gp01	2/2	79341
NC_045512.2	1059	C	T	p.Thr265Ile	T265I	39.38	101	1	0.00546448	0.140823	0.00754717	ORF1ab	GU280_gp01	MODERATE	794/21291	T	c.794C>T	missense_variant	protein_coding	transcript	T265I		GU280_gp01	1/2	52361
NC_045512.2	21614	C	T	p.Leu18Phe	L18F	1079.46	8654	1	0.00546448	0.101186	0	S	GU280_gp02	MODERATE	52/3822	T	c.52C>T	missense_variant	protein_coding	transcript	L18F	Brazil_B.1.1.28	GU280_gp02	1/1	37623
NC_045512.2	11083	G	T	p.Leu3606Phe	L3606F	39.16	5	1	0.00546448	0.058493	0.0113208	ORF1ab	GU280_gp01	MODERATE	10818/21291	T	c.10818G>T	missense_variant	protein_coding	transcript	L3606F		GU280_gp01	1/2	21749
NC_045512.2	23063	A	T	p.Asn501Tyr	N501Y	3177.58	1071	1	0.00546448	0.0498222	0	S	GU280_gp02	MODERATE	1501/3822	T	c.1501A>T	missense_variant	protein_coding	transcript	N501Y	England_B.1.1.7;Brazil_B.1.1.28; South_Africa_B.1.351	GU280_gp02	1/1	18525
NC_045512.2	14676	C	T	p.Pro4804Pro	P4804P	244.63	489	1	0.00546448	0.0490181	0	ORF1ab	GU280_gp01	LOW	14412/21291	T	c.14412C>T	synonymous_variant	protein_coding	transcript	P4804P		GU280_gp01	2/2	18226
NC_045512.2	11287	GTCTGGTTTT	G	p.Ser3675_Phe3677del	S3675	2010.66	10236	1	0.00546448	0.0483726	0	ORF1ab	GU280_gp01	MODERATE	11023/21291	G	c.11023_11031delTCTGGTTTT	conservative_inframe_deletion	protein_coding	transcript	S3675	England_B.1.1.7; Spain	GU280_gp01	1/2	17986
NC_045512.2	3267	C	T	p.Thr1001Ile	T1001I	3572.65	5749	1	0.00546448	0.0481628	0	ORF1ab	GU280_gp01	MODERATE	3002/21291	T	c.3002C>T	missense_variant	protein_coding	transcript	T1001I	England_B.1.1.7	GU280_gp01	1/2	17908
NC_045512.2	15279	C	T	p.His5005His	H5005H	3798.55	8310	1	0.00546448	0.0477191	0	ORF1ab	GU280_gp01	LOW	15015/21291	T	c.15015C>T	synonymous_variant	protein_coding	transcript	H5005H		GU280_gp01	2/2	17743
NC_045512.2	16176	T	C	p.Thr5304Thr	T5304T	3814.05	26665	1	0.00546448	0.0473963	0	ORF1ab	GU280_gp01	LOW	15912/21291	C	c.15912T>C	synonymous_variant	protein_coding	transcript	T5304T		GU280_gp01	2/2	17623
NC_045512.2	24914	G	C	p.Asp1118His	D1118H	3305.55	3298	1	0.00546448	0.0473936	0	S	GU280_gp02	MODERATE	3352/3822	C	c.3352G>C	missense_variant	protein_coding	transcript	D1118H	England_B.1.1.7	GU280_gp02	1/1	17622
NC_045512.2	23271	C	A	p.Ala570Asp	A570D	3764.77	15040	1	0.00546448	0.0473802	0	S	GU280_gp02	MODERATE	1709/3822	A	c.1709C>A	missense_variant	protein_coding	transcript	A570D	England_B.1.1.7	GU280_gp02	1/1	17617
NC_045512.2	24506	T	G	p.Ser982Ala	S982A	3535.93	32158	1	0.00546448	0.0473237	0	S	GU280_gp02	MODERATE	2944/3822	G	c.2944T>G	missense_variant	protein_coding	transcript	S982A	England_B.1.1.7	GU280_gp02	1/1	17596
NC_045512.2	28111	A	G	p.Tyr73Cys	Y73C	3477.68	5236	1	0.00546448	0.0472592	0	ORF8	GU280_gp09	MODERATE	218/366	G	c.218A>G	missense_variant	protein_coding	transcript	Y73C	England_B.1.1.7	GU280_gp09	1/1	17572
NC_045512.2	5388	C	A	p.Ala1708Asp	A1708D	3082.54	3248	1	0.00546448	0.0459306	0	ORF1ab	GU280_gp01	MODERATE	5123/21291	A	c.5123C>A	missense_variant	protein_coding	transcript	A1708D	England_B.1.1.7	GU280_gp01	1/2	17078
NC_045512.2	16647	G	T	p.Thr5461Thr	T5461T	3934.8	19095	1	0.00546448	0.0344089	0.00754717	ORF1ab	GU280_gp01	LOW	16383/21291	T	c.16383G>T	synonymous_variant	protein_coding	transcript	T5461T		GU280_gp01	2/2	12794
NC_045512.2	4543	C	T	p.Thr1426Thr	T1426T	543.84	1264	1	0.00546448	0.0269833	0	ORF1ab	GU280_gp01	LOW	4278/21291	T	c.4278C>T	synonymous_variant	protein_coding	transcript	T1426T		GU280_gp01	1/2	10033
NC_045512.2	9526	G	T	p.Met3087Ile	M3087I	3672.6	4579	1	0.00546448	0.0260582	0	ORF1ab	GU280_gp01	MODERATE	9261/21291	T	c.9261G>T	missense_variant	protein_coding	transcript	M3087I		GU280_gp01	1/2	9689
NC_045512.2	22879	C	A	p.Asn439Lys	N439K	3902.73	4382	1	0.00546448	0.0218707	0	S	GU280_gp02	MODERATE	1317/3822	A	c.1317C>A	missense_variant	protein_coding	transcript	N439K	Spain	GU280_gp02	1/1	8132
NC_045512.2	15598	G	A	p.Val5112Ile	V5112I	1833.7	211	1	0.00546448	0.0158194	0	ORF1ab	GU280_gp01	MODERATE	15334/21291	A	c.15334G>A	missense_variant	protein_coding	transcript	V5112I		GU280_gp01	2/2	5882
NC_045512.2	10376	C	T	p.Pro3371Ser	P3371S	1868.3	10164	1	0.00546448	0.0129121	0	ORF1ab	GU280_gp01	MODERATE	10111/21291	T	c.10111C>T	missense_variant	protein_coding	transcript	P3371S		GU280_gp01	1/2	4801
NC_045512.2	25614	C	T	p.Ser74Ser	S74S	2992.41	8277	1	0.00546448	0.0110214	0	ORF3a	GU280_gp03	LOW	222/828	T	c.222C>T	synonymous_variant	protein_coding	transcript	S74S		GU280_gp03	1/1	4098
NC_045512.2	28087	C	T	p.Ala65Val	A65V	70.92	88	1	0.00546448	0.0106583	0	ORF8	GU280_gp09	MODERATE	194/366	T	c.194C>T	missense_variant	protein_coding	transcript	A65V		GU280_gp09	1/1	3963
NC_045512.2	11916	C	T	p.Ser3884Leu	S3884L	134.6	25	1	0.00546448	0.0101742	0	ORF1ab	GU280_gp01	MODERATE	11651/21291	T	c.11651C>T	missense_variant	protein_coding	transcript	S3884L		GU280_gp01	1/2	3783
NC_045512.2	29555	C	T	.	.	3943.76	3976	1	0.00546448	0.00786667	0	ORF10	GU280_gp11	MODIFIER	.	T	c.-3C>T	upstream_gene_variant	protein_coding	transcript	.		GU280_gp11	.	2925
NC_045512.2	29179	G	T	p.Pro302Pro	P302P	3865.88	3760	1	0.00546448	0.00781557	0.00754717	N	GU280_gp10	LOW	906/1260	T	c.906G>T	synonymous_variant	protein_coding	transcript	P302P		GU280_gp10	1/1	2906
NC_045512.2	28975	G	T	p.Met234Ile	M234I	1039.95	105	1	0.00546448	0.00770799	0.00377358	N	GU280_gp10	MODERATE	702/1260	T	c.702G>T	missense_variant	protein_coding	transcript	M234I		GU280_gp10	1/1	2866
NC_045512.2	25429	G	T	p.Val13Leu	V13L	3176.19	1073	1	0.00546448	0.00737719	0.00377358	ORF3a	GU280_gp03	MODERATE	37/828	T	c.37G>T	missense_variant	protein_coding	transcript	V13L		GU280_gp03	1/1	2743
NC_045512.2	5144	C	T	p.Leu1627Leu	L1627L	3827.19	2306	1	0.00546448	0.00636864	0.00377358	ORF1ab	GU280_gp01	LOW	4879/21291	T	c.4879C>T	synonymous_variant	protein_coding	transcript	L1627L		GU280_gp01	1/2	2368
NC_045512.2	2453	C	T	p.Leu730Phe	L730F	678.13	323	1	0.00546448	0.00583613	0	ORF1ab	GU280_gp01	MODERATE	2188/21291	T	c.2188C>T	missense_variant	protein_coding	transcript	L730F		GU280_gp01	1/2	2170
NC_045512.2	29779	G	T	.	.	3818.63	13212	1	0.00546448	0.0057151	0	S	GU280_gp02	MODIFIER	.	T	c.*4395G>T	downstream_gene_variant	protein_coding	transcript	.		GU280_gp02	.	2125
NC_045512.2	1210	G	T	p.Met315Ile	M315I	1140.98	2647	1	0.00546448	0.0055887	0	ORF1ab	GU280_gp01	MODERATE	945/21291	T	c.945G>T	missense_variant	protein_coding	transcript	M315I		GU280_gp01	1/2	2078
NC_045512.2	25062	G	T	p.Gly1167Val	G1167V	3712.35	2451	1	0.00546448	0.00544884	0	S	GU280_gp02	MODERATE	3500/3822	T	c.3500G>T	missense_variant	protein_coding	transcript	G1167V		GU280_gp02	1/1	2026
NC_045512.2	20238	G	T	p.Arg6658Ser	R6658S	3639.44	1198	1	0.00546448	0.00515838	0.00377358	ORF1ab	GU280_gp01	MODERATE	19974/21291	T	c.19974G>T	missense_variant	protein_coding	transcript	R6658S		GU280_gp01	2/2	1918
NC_045512.2	6285	C	T	p.Thr2007Ile	T2007I	3689.32	11633	1	0.00546448	0.00504811	0.00377358	ORF1ab	GU280_gp01	MODERATE	6020/21291	T	c.6020C>T	missense_variant	protein_coding	transcript	T2007I		GU280_gp01	1/2	1877
NC_045512.2	22020	T	C	p.Met153Thr	M153T	70.37	9	1	0.00546448	0.00480875	0	S	GU280_gp02	MODERATE	458/3822	C	c.458T>C	missense_variant	protein_coding	transcript	M153T		GU280_gp02	1/1	1788
NC_045512.2	19862	C	T	p.Ala6533Val	A6533V	3842.8	10488	1	0.00546448	0.00473883	0	ORF1ab	GU280_gp01	MODERATE	19598/21291	T	c.19598C>T	missense_variant	protein_coding	transcript	A6533V		GU280_gp01	2/2	1762
NC_045512.2	3871	G	T	p.Lys1202Asn	K1202N	2658.87	274	1	0.00546448	0.00434079	0	ORF1ab	GU280_gp01	MODERATE	3606/21291	T	c.3606G>T	missense_variant	protein_coding	transcript	K1202N		GU280_gp01	1/2	1614
NC_045512.2	19017	C	T	p.Phe6251Phe	F6251F	3372.88	2366	1	0.00546448	0.0041579	0	ORF1ab	GU280_gp01	LOW	18753/21291	T	c.18753C>T	synonymous_variant	protein_coding	transcript	F6251F		GU280_gp01	2/2	1546
NC_045512.2	685	AAAGTCATTT	A	p.Lys141_Phe143del	K141	10	118	1	0.00546448	0.00414984	0.00377358	ORF1ab	GU280_gp01	MODERATE	421/21291	A	c.421_429delAAGTCATTT	conservative_inframe_deletion	protein_coding	transcript	K141		GU280_gp01	1/2	1543
NC_045512.2	19960	A	G	p.Thr6566Ala	T6566A	3694.09	1547	1	0.00546448	0.00403688	0	ORF1ab	GU280_gp01	MODERATE	19696/21291	G	c.19696A>G	missense_variant	protein_coding	transcript	T6566A		GU280_gp01	2/2	1501
NC_045512.2	22920	A	T	p.Tyr453Phe	Y453F	3992.31	11394	1	0.00546448	0.00403419	0	S	GU280_gp02	MODERATE	1358/3822	T	c.1358A>T	missense_variant	protein_coding	transcript	Y453F		GU280_gp02	1/1	1500
NC_045512.2	25720	G	T	p.Ala110Ser	A110S	3878.91	4569	1	0.00546448	0.00373835	0	ORF3a	GU280_gp03	MODERATE	328/828	T	c.328G>T	missense_variant	protein_coding	transcript	A110S		GU280_gp03	1/1	1390
NC_045512.2	1191	C	T	p.Pro309Leu	P309L	3775.11	4271	1	0.00546448	0.0036738	0.00377358	ORF1ab	GU280_gp01	MODERATE	926/21291	T	c.926C>T	missense_variant	protein_coding	transcript	P309L		GU280_gp01	1/2	1366
NC_045512.2	19170	C	T	p.Phe6302Phe	F6302F	3908.4	2818	1	0.00546448	0.00365497	0.00377358	ORF1ab	GU280_gp01	LOW	18906/21291	T	c.18906C>T	synonymous_variant	protein_coding	transcript	F6302F		GU280_gp01	2/2	1359
NC_045512.2	8140	C	T	p.Ser2625Ser	S2625S	3590.44	995	1	0.00546448	0.00365497	0	ORF1ab	GU280_gp01	LOW	7875/21291	T	c.7875C>T	synonymous_variant	protein_coding	transcript	S2625S		GU280_gp01	1/2	1359
NC_045512.2	24368	G	T	p.Asp936Tyr	D936Y	3828.56	846	1	0.00546448	0.00361463	0.00754717	S	GU280_gp02	MODERATE	2806/3822	T	c.2806G>T	missense_variant	protein_coding	transcript	D936Y		GU280_gp02	1/1	1344
NC_045512.2	28077	G	T	p.Val62Leu	V62L	3990.22	29107	1	0.00546448	0.00348285	0.00377358	ORF8	GU280_gp09	MODERATE	184/366	T	c.184G>T	missense_variant	protein_coding	transcript	V62L		GU280_gp09	1/1	1295
NC_045512.2	21724	G	T	p.Leu54Phe	L54F	3980.19	9321	1	0.00546448	0.0034452	0	S	GU280_gp02	MODERATE	162/3822	T	c.162G>T	missense_variant	protein_coding	transcript	L54F		GU280_gp02	1/1	1281
NC_045512.2	25844	C	T	p.Thr151Ile	T151I	3645.09	429	1	0.00546448	0.00325693	0	ORF3a	GU280_gp03	MODERATE	452/828	T	c.452C>T	missense_variant	protein_coding	transcript	T151I		GU280_gp03	1/1	1211
NC_045512.2	6573	C	T	p.Ser2103Phe	S2103F	3601.61	1874	1	0.00546448	0.00323273	0	ORF1ab	GU280_gp01	MODERATE	6308/21291	T	c.6308C>T	missense_variant	protein_coding	transcript	S2103F		GU280_gp01	1/2	1202
NC_045512.2	29750	C	T	.	.	428.37	66	1	0.00546448	0.00317625	0	S	GU280_gp02	MODIFIER	.	T	c.*4366C>T	downstream_gene_variant	protein_coding	transcript	.		GU280_gp02	.	1181
NC_045512.2	28300	G	T	p.Gln9His	Q9H	4003.27	27703	1	0.00546448	0.0031117	0	N	GU280_gp10	MODERATE	27/1260	T	c.27G>T	missense_variant	protein_coding	transcript	Q9H		GU280_gp10	1/1	1157
NC_045512.2	10582	C	T	p.Asp3439Asp	D3439D	3909.96	11280	1	0.00546448	0.00310095	0	ORF1ab	GU280_gp01	LOW	10317/21291	T	c.10317C>T	synonymous_variant	protein_coding	transcript	D3439D		GU280_gp01	1/2	1153
NC_045512.2	15738	C	T	p.Phe5158Phe	F5158F	3867.84	13954	1	0.00546448	0.0030875	0	ORF1ab	GU280_gp01	LOW	15474/21291	T	c.15474C>T	synonymous_variant	protein_coding	transcript	F5158F		GU280_gp01	2/2	1148
NC_045512.2	203	C	T	.	.	3445.46	7559	1	0.00546448	0.00307674	0	ORF1ab	GU280_gp01	MODIFIER	.	T	c.-63C>T	upstream_gene_variant	protein_coding	transcript	.		GU280_gp01	.	1144
NC_045512.2	6990	C	T	p.Ser2242Phe	S2242F	3886.31	2428	1	0.00546448	0.00300682	0	ORF1ab	GU280_gp01	MODERATE	6725/21291	T	c.6725C>T	missense_variant	protein_coding	transcript	S2242F		GU280_gp01	1/2	1118
NC_045512.2	1594	C	T	p.Ser443Ser	S443S	3925.12	17057	1	0.00546448	0.00300144	0	ORF1ab	GU280_gp01	LOW	1329/21291	T	c.1329C>T	synonymous_variant	protein_coding	transcript	S443S		GU280_gp01	1/2	1116
NC_045512.2	25947	G	T	p.Gln185His	Q185H	302.58	83	1	0.00546448	0.00286965	0.00377358	ORF3a	GU280_gp03	MODERATE	555/828	T	c.555G>T	missense_variant	protein_coding	transcript	Q185H		GU280_gp03	1/1	1067
NC_045512.2	10279	C	T	p.Leu3338Leu	L3338L	3901.98	629	1	0.00546448	0.00280511	0.00754717	ORF1ab	GU280_gp01	LOW	10014/21291	T	c.10014C>T	synonymous_variant	protein_coding	transcript	L3338L		GU280_gp01	1/2	1043
NC_045512.2	28899	G	T	p.Arg209Ile	R209I	3777.18	1212	1	0.00546448	0.00274594	0	N	GU280_gp10	MODERATE	626/1260	T	c.626G>T	missense_variant	protein_coding	transcript	R209I		GU280_gp10	1/1	1021
NC_045512.2	26690	G	T	p.Leu56Leu	L56L	3937.41	14806	1	0.00546448	0.00273787	0	M	GU280_gp05	LOW	168/669	T	c.168G>T	synonymous_variant	protein_coding	transcript	L56L		GU280_gp05	1/1	1018
NC_045512.2	25916	C	T	p.Thr175Ile	T175I	60.16	11	1	0.00546448	0.00269484	0.00377358	ORF3a	GU280_gp03	MODERATE	524/828	T	c.524C>T	missense_variant	protein_coding	transcript	T175I		GU280_gp03	1/1	1002
NC_045512.2	8017	G	T	p.Ala2584Ala	A2584A	3935.68	7482	1	0.00546448	0.00269484	0	ORF1ab	GU280_gp01	LOW	7752/21291	T	c.7752G>T	synonymous_variant	protein_coding	transcript	A2584A		GU280_gp01	1/2	1002
NC_045512.2	23438	G	T	p.Ala626Ser	A626S	968.43	179	1	0.00546448	0.00264643	0	S	GU280_gp02	MODERATE	1876/3822	T	c.1876G>T	missense_variant	protein_coding	transcript	A626S		GU280_gp02	1/1	984
NC_045512.2	3259	G	T	p.Gln998His	Q998H	1186.39	132	1	0.00546448	0.00261146	0	ORF1ab	GU280_gp01	MODERATE	2994/21291	T	c.2994G>T	missense_variant	protein_coding	transcript	Q998H		GU280_gp01	1/2	971
NC_045512.2	15720	C	T	p.Asp5152Asp	D5152D	2983.65	1737	1	0.00546448	0.00258457	0	ORF1ab	GU280_gp01	LOW	15456/21291	T	c.15456C>T	synonymous_variant	protein_coding	transcript	D5152D		GU280_gp01	2/2	961
NC_045512.2	1288	C	T	p.Cys341Cys	C341C	1277.27	207	1	0.00546448	0.00256574	0	ORF1ab	GU280_gp01	LOW	1023/21291	T	c.1023C>T	synonymous_variant	protein_coding	transcript	C341C		GU280_gp01	1/2	954
NC_045512.2	5884	C	T	p.Tyr1873Tyr	Y1873Y	1972.49	2951	1	0.00546448	0.00233983	0	ORF1ab	GU280_gp01	LOW	5619/21291	T	c.5619C>T	synonymous_variant	protein_coding	transcript	Y1873Y		GU280_gp01	1/2	870
NC_045512.2	10448	C	T	p.Pro3395Ser	P3395S	486.27	4627	1	0.00546448	0.00233445	0	ORF1ab	GU280_gp01	MODERATE	10183/21291	T	c.10183C>T	missense_variant	protein_coding	transcript	P3395S		GU280_gp01	1/2	868
NC_045512.2	29274	C	T	p.Thr334Ile	T334I	3745.01	478	1	0.00546448	0.00227528	0	N	GU280_gp10	MODERATE	1001/1260	T	c.1001C>T	missense_variant	protein_coding	transcript	T334I		GU280_gp10	1/1	846
NC_045512.2	8389	C	T	p.Asn2708Asn	N2708N	3536.83	12687	1	0.00546448	0.0022457	0	ORF1ab	GU280_gp01	LOW	8124/21291	T	c.8124C>T	synonymous_variant	protein_coding	transcript	N2708N		GU280_gp01	1/2	835
NC_045512.2	20233	C	T	p.Pro6657Ser	P6657S	3710.16	6014	1	0.00546448	0.00214619	0	ORF1ab	GU280_gp01	MODERATE	19969/21291	T	c.19969C>T	missense_variant	protein_coding	transcript	P6657S		GU280_gp01	2/2	798
NC_045512.2	15952	C	T	p.Leu5230Leu	L5230L	3904.66	23871	1	0.00546448	0.00211123	0.00377358	ORF1ab	GU280_gp01	LOW	15688/21291	T	c.15688C>T	synonymous_variant	protein_coding	transcript	L5230L		GU280_gp01	2/2	785
NC_045512.2	16293	C	T	p.Cys5343Cys	C5343C	481.57	4984	1	0.00546448	0.00199558	0	ORF1ab	GU280_gp01	LOW	16029/21291	T	c.16029C>T	synonymous_variant	protein_coding	transcript	C5343C		GU280_gp01	2/2	742
NC_045512.2	29751	G	T	.	.	3939.06	2049	1	0.00546448	0.00199289	0.00754717	S	GU280_gp02	MODIFIER	.	T	c.*4367G>T	downstream_gene_variant	protein_coding	transcript	.		GU280_gp02	.	741
NC_045512.2	4960	G	T	p.Val1565Val	V1565V	3787.73	10865	1	0.00546448	0.00195793	0	ORF1ab	GU280_gp01	LOW	4695/21291	T	c.4695G>T	synonymous_variant	protein_coding	transcript	V1565V		GU280_gp01	1/2	728
NC_045512.2	2258	G	A	p.Val665Ile	V665I	99.15	25	1	0.00546448	0.00194986	0	ORF1ab	GU280_gp01	MODERATE	1993/21291	A	c.1993G>A	missense_variant	protein_coding	transcript	V665I		GU280_gp01	1/2	725
NC_045512.2	22918	G	T	p.Leu452Leu	L452L	2185.78	24106	1	0.00546448	0.00190683	0	S	GU280_gp02	LOW	1356/3822	T	c.1356G>T	synonymous_variant	protein_coding	transcript	L452L		GU280_gp02	1/1	709
NC_045512.2	22225	G	T	p.Ser221Ser	S221S	176.16	23	1	0.00546448	0.00190414	0	S	GU280_gp02	LOW	663/3822	T	c.663G>T	synonymous_variant	protein_coding	transcript	S221S		GU280_gp02	1/1	708
NC_045512.2	19011	C	T	p.Asp6249Asp	D6249D	3688.38	588	1	0.00546448	0.00184766	0	ORF1ab	GU280_gp01	LOW	18747/21291	T	c.18747C>T	synonymous_variant	protein_coding	transcript	D6249D		GU280_gp01	2/2	687
NC_045512.2	26151	C	T	p.Ser253Ser	S253S	3884.81	23938	1	0.00546448	0.00180732	0	ORF3a	GU280_gp03	LOW	759/828	T	c.759C>T	synonymous_variant	protein_coding	transcript	S253S		GU280_gp03	1/1	672
NC_045512.2	26464	C	T	p.Leu74Leu	L74L	73.39	1357	1	0.00546448	0.00177235	0	E	GU280_gp04	LOW	220/228	T	c.220C>T	synonymous_variant	protein_coding	transcript	L74L		GU280_gp04	1/1	659
NC_045512.2	8653	G	T	p.Met2796Ile	M2796I	3315.98	2852	1	0.00546448	0.00175353	0	ORF1ab	GU280_gp01	MODERATE	8388/21291	T	c.8388G>T	missense_variant	protein_coding	transcript	M2796I		GU280_gp01	1/2	652
NC_045512.2	23426	G	T	p.Val622Phe	V622F	3827.74	6668	1	0.00546448	0.00174277	0.00377358	S	GU280_gp02	MODERATE	1864/3822	T	c.1864G>T	missense_variant	protein_coding	transcript	V622F		GU280_gp02	1/1	648
NC_045512.2	23012	G	A	p.Glu484Lys	E484K	3690.47	8552	1	0.00546448	0.00172663	0	S	GU280_gp02	MODERATE	1450/3822	A	c.1450G>A	missense_variant	protein_coding	transcript	E484K	Brazil_B.1.1.28; South_Africa_B.1.351	GU280_gp02	1/1	642
NC_045512.2	9967	C	T	p.Leu3234Leu	L3234L	3746.01	6310	1	0.00546448	0.0017105	0.00754717	ORF1ab	GU280_gp01	LOW	9702/21291	T	c.9702C>T	synonymous_variant	protein_coding	transcript	L3234L		GU280_gp01	1/2	636
NC_045512.2	23120	G	T	p.Ala520Ser	A520S	2290.91	1905	1	0.00546448	0.00170243	0.00377358	S	GU280_gp02	MODERATE	1558/3822	T	c.1558G>T	missense_variant	protein_coding	transcript	A520S		GU280_gp02	1/1	633
NC_045512.2	21974	G	T	p.Asp138Tyr	D138Y	3958.02	10196	1	0.00546448	0.0016836	0.00377358	S	GU280_gp02	MODERATE	412/3822	T	c.412G>T	missense_variant	protein_coding	transcript	D138Y	Brazil_B.1.1.28	GU280_gp02	1/1	626
NC_045512.2	26447	C	T	p.Ser68Phe	S68F	3413.49	7052	1	0.00546448	0.00167015	0.00377358	E	GU280_gp04	MODERATE	203/228	T	c.203C>T	missense_variant	protein_coding	transcript	S68F		GU280_gp04	1/1	621
NC_045512.2	21638	C	T	p.Pro26Ser	P26S	3754.95	6191	1	0.00546448	0.00166478	0	S	GU280_gp02	MODERATE	76/3822	T	c.76C>T	missense_variant	protein_coding	transcript	P26S	Brazil_B.1.1.28	GU280_gp02	1/1	619
NC_045512.2	25513	C	T	p.Leu41Phe	L41F	3764.82	314294	1	0.00546448	0.00163788	0	ORF3a	GU280_gp03	MODERATE	121/828	T	c.121C>T	missense_variant	protein_coding	transcript	L41F		GU280_gp03	1/1	609
NC_045512.2	26936	C	T	p.Leu138Leu	L138L	3912.38	4113	1	0.00546448	0.00161905	0	M	GU280_gp05	LOW	414/669	T	c.414C>T	synonymous_variant	protein_coding	transcript	L138L		GU280_gp05	1/1	602
NC_045512.2	11591	C	T	p.Leu3776Phe	L3776F	2542.33	250	1	0.00546448	0.00161636	0	ORF1ab	GU280_gp01	MODERATE	11326/21291	T	c.11326C>T	missense_variant	protein_coding	transcript	L3776F		GU280_gp01	1/2	601
NC_045512.2	2445	C	T	p.Thr727Ile	T727I	3950.65	3822	1	0.00546448	0.0015814	0	ORF1ab	GU280_gp01	MODERATE	2180/21291	T	c.2180C>T	missense_variant	protein_coding	transcript	T727I		GU280_gp01	1/2	588
NC_045512.2	21727	C	T	p.Phe55Phe	F55F	718.95	71	1	0.00546448	0.00157871	0	S	GU280_gp02	LOW	165/3822	T	c.165C>T	synonymous_variant	protein_coding	transcript	F55F		GU280_gp02	1/1	587
NC_045512.2	3738	C	T	p.Pro1158Leu	P1158L	3853.88	4056	1	0.00546448	0.00157602	0.00377358	ORF1ab	GU280_gp01	MODERATE	3473/21291	T	c.3473C>T	missense_variant	protein_coding	transcript	P1158L		GU280_gp01	1/2	586
NC_045512.2	7042	G	T	p.Met2259Ile	M2259I	760.56	83	1	0.00546448	0.00156258	0.00377358	ORF1ab	GU280_gp01	MODERATE	6777/21291	T	c.6777G>T	missense_variant	protein_coding	transcript	M2259I		GU280_gp01	1/2	581
NC_045512.2	3411	C	T	p.Ala1049Val	A1049V	3973.36	2215	1	0.00546448	0.00154644	0.00377358	ORF1ab	GU280_gp01	MODERATE	3146/21291	T	c.3146C>T	missense_variant	protein_coding	transcript	A1049V		GU280_gp01	1/2	575
NC_045512.2	15237	C	T	p.His4991His	H4991H	1630.03	1885	1	0.00546448	0.00151685	0	ORF1ab	GU280_gp01	LOW	14973/21291	T	c.14973C>T	synonymous_variant	protein_coding	transcript	H4991H		GU280_gp01	2/2	564
NC_045512.2	19872	G	T	p.Val6536Val	V6536V	3895.96	14195	1	0.00546448	0.0014792	0	ORF1ab	GU280_gp01	LOW	19608/21291	T	c.19608G>T	synonymous_variant	protein_coding	transcript	V6536V		GU280_gp01	2/2	550
NC_045512.2	17977	C	T	p.Leu5905Phe	L5905F	3493.05	12521	1	0.00546448	0.00147651	0	ORF1ab	GU280_gp01	MODERATE	17713/21291	T	c.17713C>T	missense_variant	protein_coding	transcript	L5905F		GU280_gp01	2/2	549
NC_045512.2	18086	C	T	p.Thr5941Ile	T5941I	120.53	522	1	0.00546448	0.00145769	0	ORF1ab	GU280_gp01	MODERATE	17822/21291	T	c.17822C>T	missense_variant	protein_coding	transcript	T5941I		GU280_gp01	2/2	542
NC_045512.2	28690	G	T	p.Leu139Phe	L139F	3268.48	6257	1	0.00546448	0.00143348	0	N	GU280_gp10	MODERATE	417/1260	T	c.417G>T	missense_variant	protein_coding	transcript	L139F		GU280_gp10	1/1	533
NC_045512.2	29711	G	T	.	.	1053.54	103	1	0.00546448	0.00143348	0	S	GU280_gp02	MODIFIER	.	T	c.*4327G>T	downstream_gene_variant	protein_coding	transcript	.		GU280_gp02	.	533
NC_045512.2	29743	C	T	.	.	3848.26	2053	1	0.00546448	0.0014281	0	S	GU280_gp02	MODIFIER	.	T	c.*4359C>T	downstream_gene_variant	protein_coding	transcript	.		GU280_gp02	.	531
NC_045512.2	25703	C	T	p.Pro104Leu	P104L	2992.74	6447	1	0.00546448	0.00140928	0	ORF3a	GU280_gp03	MODERATE	311/828	T	c.311C>T	missense_variant	protein_coding	transcript	P104L		GU280_gp03	1/1	524
NC_045512.2	29755	G	T	.	.	3738.86	7273	1	0.00546448	0.00139314	0	S	GU280_gp02	MODIFIER	.	T	c.*4371G>T	downstream_gene_variant	protein_coding	transcript	.		GU280_gp02	.	518
NC_045512.2	29705	G	T	.	.	3643.3	3834	1	0.00546448	0.0013528	0	S	GU280_gp02	MODIFIER	.	T	c.*4321G>T	downstream_gene_variant	protein_coding	transcript	.		GU280_gp02	.	503
NC_045512.2	18508	C	T	p.Leu6082Phe	L6082F	3285	581	1	0.00546448	0.00133666	0	ORF1ab	GU280_gp01	MODERATE	18244/21291	T	c.18244C>T	missense_variant	protein_coding	transcript	L6082F		GU280_gp01	2/2	497
NC_045512.2	22450	C	T	p.Leu296Leu	L296L	3920.13	2485	1	0.00546448	0.00133397	0	S	GU280_gp02	LOW	888/3822	T	c.888C>T	synonymous_variant	protein_coding	transcript	L296L		GU280_gp02	1/1	496
NC_045512.2	22858	C	T	p.Cys432Cys	C432C	474.14	615	1	0.00546448	0.0013259	0	S	GU280_gp02	LOW	1296/3822	T	c.1296C>T	synonymous_variant	protein_coding	transcript	C432C		GU280_gp02	1/1	493
NC_045512.2	10138	C	T	p.Asn3291Asn	N3291N	3837.46	10409	1	0.00546448	0.00130439	0	ORF1ab	GU280_gp01	LOW	9873/21291	T	c.9873C>T	synonymous_variant	protein_coding	transcript	N3291N		GU280_gp01	1/2	485
NC_045512.2	14925	C	T	p.Val4887Val	V4887V	3981.04	6472	1	0.00546448	0.00130439	0	ORF1ab	GU280_gp01	LOW	14661/21291	T	c.14661C>T	synonymous_variant	protein_coding	transcript	V4887V		GU280_gp01	2/2	485
NC_045512.2	7735	C	T	p.Ile2490Ile	I2490I	3967.85	22733	1	0.00546448	0.00129632	0	ORF1ab	GU280_gp01	LOW	7470/21291	T	c.7470C>T	synonymous_variant	protein_coding	transcript	I2490I		GU280_gp01	1/2	482
NC_045512.2	29777	G	T	.	.	3845.27	423336	1	0.00546448	0.00129094	0	S	GU280_gp02	MODIFIER	.	T	c.*4393G>T	downstream_gene_variant	protein_coding	transcript	.		GU280_gp02	.	480
NC_045512.2	21058	C	T	p.Pro6932Ser	P6932S	3831.05	3494	1	0.00546448	0.00128556	0	ORF1ab	GU280_gp01	MODERATE	20794/21291	T	c.20794C>T	missense_variant	protein_coding	transcript	P6932S		GU280_gp01	2/2	478
NC_045512.2	29546	C	T	.	.	915.88	101	1	0.00546448	0.00124791	0	ORF10	GU280_gp11	MODIFIER	.	T	c.-12C>T	upstream_gene_variant	protein_coding	transcript	.		GU280_gp11	.	464
NC_045512.2	3634	C	T	p.Asn1123Asn	N1123N	3884.73	5403	1	0.00546448	0.00124791	0	ORF1ab	GU280_gp01	LOW	3369/21291	T	c.3369C>T	synonymous_variant	protein_coding	transcript	N1123N		GU280_gp01	1/2	464
NC_045512.2	27603	C	T	p.Gly70Gly	G70G	3758	922	1	0.00546448	0.00123446	0	ORF7a	GU280_gp07	LOW	210/366	T	c.210C>T	synonymous_variant	protein_coding	transcript	G70G		GU280_gp07	1/1	459
NC_045512.2	1514	C	T	p.His417Tyr	H417Y	254.11	56	1	0.00546448	0.00122639	0	ORF1ab	GU280_gp01	MODERATE	1249/21291	T	c.1249C>T	missense_variant	protein_coding	transcript	H417Y		GU280_gp01	1/2	456
NC_045512.2	11020	C	T	p.Leu3585Leu	L3585L	1575.85	3236	1	0.00546448	0.0012237	0	ORF1ab	GU280_gp01	LOW	10755/21291	T	c.10755C>T	synonymous_variant	protein_coding	transcript	L3585L		GU280_gp01	1/2	455
NC_045512.2	27798	G	T	p.Ala15Ser	A15S	3983.43	2751	1	0.00546448	0.00121564	0	ORF7b	GU280_gp08	MODERATE	43/132	T	c.43G>T	missense_variant	protein_coding	transcript	A15S		GU280_gp08	1/1	452
NC_045512.2	23282	G	T	p.Asp574Tyr	D574Y	3927.58	37519	1	0.00546448	0.00119412	0	S	GU280_gp02	MODERATE	1720/3822	T	c.1720G>T	missense_variant	protein_coding	transcript	D574Y		GU280_gp02	1/1	444
NC_045512.2	2523	C	T	p.Thr753Ile	T753I	1649.91	192	1	0.00546448	0.00119412	0.00377358	ORF1ab	GU280_gp01	MODERATE	2258/21291	T	c.2258C>T	missense_variant	protein_coding	transcript	T753I		GU280_gp01	1/2	444
NC_045512.2	17721	G	T	p.Val5819Val	V5819V	3897.07	5408	1	0.00546448	0.00118605	0	ORF1ab	GU280_gp01	LOW	17457/21291	T	c.17457G>T	synonymous_variant	protein_coding	transcript	V5819V		GU280_gp01	2/2	441
NC_045512.2	20580	G	T	p.Val6772Val	V6772V	1973.44	236	1	0.00546448	0.00117529	0	ORF1ab	GU280_gp01	LOW	20316/21291	T	c.20316G>T	synonymous_variant	protein_coding	transcript	V6772V		GU280_gp01	2/2	437
NC_045512.2	4105	G	T	p.Lys1280Asn	K1280N	3821.81	1845	1	0.00546448	0.00116454	0	ORF1ab	GU280_gp01	MODERATE	3840/21291	T	c.3840G>T	missense_variant	protein_coding	transcript	K1280N		GU280_gp01	1/2	433
NC_045512.2	29736	G	T	.	.	3401.14	1063	1	0.00546448	0.00115647	0	S	GU280_gp02	MODIFIER	.	T	c.*4352G>T	downstream_gene_variant	protein_coding	transcript	.		GU280_gp02	.	430
NC_045512.2	20931	G	T	p.Thr6889Thr	T6889T	3846.01	11407	1	0.00546448	0.0011484	0	ORF1ab	GU280_gp01	LOW	20667/21291	T	c.20667G>T	synonymous_variant	protein_coding	transcript	T6889T		GU280_gp01	2/2	427
NC_045512.2	23277	C	T	p.Thr572Ile	T572I	3822.95	2230	1	0.00546448	0.0011484	0	S	GU280_gp02	MODERATE	1715/3822	T	c.1715C>T	missense_variant	protein_coding	transcript	T572I		GU280_gp02	1/1	427
NC_045512.2	22675	C	T	p.Ser371Ser	S371S	2500.73	1094	1	0.00546448	0.00112957	0	S	GU280_gp02	LOW	1113/3822	T	c.1113C>T	synonymous_variant	protein_coding	transcript	S371S		GU280_gp02	1/1	420
NC_045512.2	25665	C	T	p.Tyr91Tyr	Y91Y	3952.81	1841	1	0.00546448	0.00112688	0	ORF3a	GU280_gp03	LOW	273/828	T	c.273C>T	synonymous_variant	protein_coding	transcript	Y91Y		GU280_gp03	1/1	419
NC_045512.2	21721	C	T	p.Asp53Asp	D53D	109.18	13	1	0.00546448	0.0011215	0	S	GU280_gp02	LOW	159/3822	T	c.159C>T	synonymous_variant	protein_coding	transcript	D53D		GU280_gp02	1/1	417
NC_045512.2	13019	C	T	p.Leu4252Leu	L4252L	131.73	19	1	0.00546448	0.00111344	0	ORF1ab	GU280_gp01	LOW	12754/21291	T	c.12754C>T	synonymous_variant	protein_coding	transcript	L4252L		GU280_gp01	1/2	414
NC_045512.2	9724	C	T	p.Phe3153Phe	F3153F	3833.28	1139	1	0.00546448	0.00111344	0	ORF1ab	GU280_gp01	LOW	9459/21291	T	c.9459C>T	synonymous_variant	protein_coding	transcript	F3153F		GU280_gp01	1/2	414
NC_045512.2	21057	C	T	p.Asp6931Asp	D6931D	3551.87	3792	1	0.00546448	0.00111075	0	ORF1ab	GU280_gp01	LOW	20793/21291	T	c.20793C>T	synonymous_variant	protein_coding	transcript	D6931D		GU280_gp01	2/2	413
NC_045512.2	20429	C	T	p.Pro6722Leu	P6722L	3587.18	443	1	0.00546448	0.00110537	0	ORF1ab	GU280_gp01	MODERATE	20165/21291	T	c.20165C>T	missense_variant	protein_coding	transcript	P6722L		GU280_gp01	2/2	411
NC_045512.2	11124	C	T	p.Ala3620Val	A3620V	178.73	21	1	0.00546448	0.00109999	0	ORF1ab	GU280_gp01	MODERATE	10859/21291	T	c.10859C>T	missense_variant	protein_coding	transcript	A3620V		GU280_gp01	1/2	409
NC_045512.2	19086	G	T	p.Lys6274Asn	K6274N	3681.83	10745	1	0.00546448	0.00109461	0	ORF1ab	GU280_gp01	MODERATE	18822/21291	T	c.18822G>T	missense_variant	protein_coding	transcript	K6274N		GU280_gp01	2/2	407
NC_045512.2	29149	C	T	p.Ile292Ile	I292I	3924.83	2405	1	0.00546448	0.00109192	0	N	GU280_gp10	LOW	876/1260	T	c.876C>T	synonymous_variant	protein_coding	transcript	I292I		GU280_gp10	1/1	406
NC_045512.2	25770	G	T	p.Arg126Ser	R126S	3957.01	26686	1	0.00546448	0.00108923	0	ORF3a	GU280_gp03	MODERATE	378/828	T	c.378G>T	missense_variant	protein_coding	transcript	R126S		GU280_gp03	1/1	405
NC_045512.2	27841	G	T	p.Trp29Leu	W29L	3357.71	2962	1	0.00546448	0.00107309	0	ORF7b	GU280_gp08	MODERATE	86/132	T	c.86G>T	missense_variant	protein_coding	transcript	W29L		GU280_gp08	1/1	399
NC_045512.2	27890	G	T	.	.	3874.72	14305	1	0.00546448	0.00107309	0	ORF8	GU280_gp09	MODIFIER	.	T	c.-4G>T	upstream_gene_variant	protein_coding	transcript	.		GU280_gp09	.	399
NC_045512.2	16694	C	T	p.Thr5477Ile	T5477I	3909.34	8058	1	0.00546448	0.00106503	0	ORF1ab	GU280_gp01	MODERATE	16430/21291	T	c.16430C>T	missense_variant	protein_coding	transcript	T5477I		GU280_gp01	2/2	396
NC_045512.2	7165	C	T	p.Thr2300Thr	T2300T	3196.81	332	1	0.00546448	0.00106503	0	ORF1ab	GU280_gp01	LOW	6900/21291	T	c.6900C>T	synonymous_variant	protein_coding	transcript	T2300T		GU280_gp01	1/2	396
NC_045512.2	1150	C	T	p.Gly295Gly	G295G	1782.74	1564	1	0.00546448	0.00106234	0	ORF1ab	GU280_gp01	LOW	885/21291	T	c.885C>T	synonymous_variant	protein_coding	transcript	G295G		GU280_gp01	1/2	395
NC_045512.2	7936	G	T	p.Ala2557Ala	A2557A	3477.2	819	1	0.00546448	0.00105965	0	ORF1ab	GU280_gp01	LOW	7671/21291	T	c.7671G>T	synonymous_variant	protein_coding	transcript	A2557A		GU280_gp01	1/2	394
NC_045512.2	16795	G	T	p.Val5511Leu	V5511L	3976.76	1102	1	0.00546448	0.00105696	0	ORF1ab	GU280_gp01	MODERATE	16531/21291	T	c.16531G>T	missense_variant	protein_coding	transcript	V5511L		GU280_gp01	2/2	393
NC_045512.2	14055	G	T	p.Leu4597Leu	L4597L	3899.02	2590	1	0.00546448	0.00105427	0	ORF1ab	GU280_gp01	LOW	13791/21291	T	c.13791G>T	synonymous_variant	protein_coding	transcript	L4597L		GU280_gp01	2/2	392
NC_045512.2	11653	C	T	p.Leu3796Leu	L3796L	1883.5	1029	1	0.00546448	0.0010462	0	ORF1ab	GU280_gp01	LOW	11388/21291	T	c.11388C>T	synonymous_variant	protein_coding	transcript	L3796L		GU280_gp01	1/2	389
NC_045512.2	29477	G	T	p.Asp402Tyr	D402Y	625.68	94	1	0.00546448	0.00103544	0	N	GU280_gp10	MODERATE	1204/1260	T	c.1204G>T	missense_variant	protein_coding	transcript	D402Y		GU280_gp10	1/1	385
NC_045512.2	10537	C	T	p.Tyr3424Tyr	Y3424Y	3514.02	5741	1	0.00546448	0.00103006	0	ORF1ab	GU280_gp01	LOW	10272/21291	T	c.10272C>T	synonymous_variant	protein_coding	transcript	Y3424Y		GU280_gp01	1/2	383
NC_045512.2	23086	C	T	p.Tyr508Tyr	Y508Y	254.85	2603	1	0.00546448	0.00103006	0	S	GU280_gp02	LOW	1524/3822	T	c.1524C>T	synonymous_variant	protein_coding	transcript	Y508Y		GU280_gp02	1/1	383
NC_045512.2	9561	C	T	p.Ser3099Leu	S3099L	1266.41	1051	1	0.00546448	0.00102468	0	ORF1ab	GU280_gp01	MODERATE	9296/21291	T	c.9296C>T	missense_variant	protein_coding	transcript	S3099L		GU280_gp01	1/2	381
NC_045512.2	18366	A	G	p.Leu6034Leu	L6034L	3855.52	7065	1	0.00546448	0.00102199	0	ORF1ab	GU280_gp01	LOW	18102/21291	G	c.18102A>G	synonymous_variant	protein_coding	transcript	L6034L		GU280_gp01	2/2	380
NC_045512.2	18115	C	T	p.His5951Tyr	H5951Y	3831.44	13029	1	0.00546448	0.0010193	0	ORF1ab	GU280_gp01	MODERATE	17851/21291	T	c.17851C>T	missense_variant	protein_coding	transcript	H5951Y		GU280_gp01	2/2	379
NC_045512.2	19602	C	T	p.Asn6446Asn	N6446N	3807.79	2981	1	0.00546448	0.00100317	0.00377358	ORF1ab	GU280_gp01	LOW	19338/21291	T	c.19338C>T	synonymous_variant	protein_coding	transcript	N6446N		GU280_gp01	2/2	373
NC_045512.2	26270	C	T	p.Thr9Ile	T9I	3672.89	422604	1	0.00546448	0.00100317	0	E	GU280_gp04	MODERATE	26/228	T	c.26C>T	missense_variant	protein_coding	transcript	T9I		GU280_gp04	1/1	373
NC_045512.2	25721	C	T	p.Ala110Val	A110V	2316.11	1235	1	0.00546448	0.00100048	0	ORF3a	GU280_gp03	MODERATE	329/828	T	c.329C>T	missense_variant	protein_coding	transcript	A110V		GU280_gp03	1/1	372
NC_045512.2	21621	C	T	p.Thr20Ile	T20I	3874.81	1746	1	0.00546448	0.0009951	0	S	GU280_gp02	MODERATE	59/3822	T	c.59C>T	missense_variant	protein_coding	transcript	T20I		GU280_gp02	1/1	370
NC_045512.2	1884	C	T	p.Ala540Val	A540V	1467.07	162	1	0.00546448	0.00099241	0.00377358	ORF1ab	GU280_gp01	MODERATE	1619/21291	T	c.1619C>T	missense_variant	protein_coding	transcript	A540V		GU280_gp01	1/2	369
NC_045512.2	22021	G	T	p.Met153Ile	M153I	3781.66	1003	1	0.00546448	0.000978963	0	S	GU280_gp02	MODERATE	459/3822	T	c.459G>T	missense_variant	protein_coding	transcript	M153I		GU280_gp02	1/1	364
NC_045512.2	11674	C	T	p.Tyr3803Tyr	Y3803Y	3531.98	4760	1	0.00546448	0.000970895	0	ORF1ab	GU280_gp01	LOW	11409/21291	T	c.11409C>T	synonymous_variant	protein_coding	transcript	Y3803Y		GU280_gp01	1/2	361
NC_045512.2	29449	G	T	p.Val392Val	V392V	589.5	63	1	0.00546448	0.000968205	0.00377358	N	GU280_gp10	LOW	1176/1260	T	c.1176G>T	synonymous_variant	protein_coding	transcript	V392V		GU280_gp10	1/1	360
NC_045512.2	25708	C	T	p.Leu106Phe	L106F	3598.57	6092	1	0.00546448	0.000962826	0	ORF3a	GU280_gp03	MODERATE	316/828	T	c.316C>T	missense_variant	protein_coding	transcript	L106F		GU280_gp03	1/1	358
NC_045512.2	25511	C	T	p.Ser40Leu	S40L	3924.3	6137	1	0.00546448	0.000938621	0	ORF3a	GU280_gp03	MODERATE	119/828	T	c.119C>T	missense_variant	protein_coding	transcript	S40L		GU280_gp03	1/1	349
NC_045512.2	29679	C	T	.	.	47.54	7253	1	0.00546448	0.000938621	0	S	GU280_gp02	MODIFIER	.	T	c.*4295C>T	downstream_gene_variant	protein_coding	transcript	.		GU280_gp02	.	349
NC_045512.2	26828	G	T	p.Leu102Leu	L102L	4002.24	22738	1	0.00546448	0.000917105	0.00377358	M	GU280_gp05	LOW	306/669	T	c.306G>T	synonymous_variant	protein_coding	transcript	L102L		GU280_gp05	1/1	341
NC_045512.2	5290	T	C	p.Tyr1675Tyr	Y1675Y	3831.66	2386	1	0.00546448	0.000906348	0	ORF1ab	GU280_gp01	LOW	5025/21291	C	c.5025T>C	synonymous_variant	protein_coding	transcript	Y1675Y		GU280_gp01	1/2	337
NC_045512.2	19009	G	T	p.Asp6249Tyr	D6249Y	3933.26	2249	1	0.00546448	0.000903658	0.00377358	ORF1ab	GU280_gp01	MODERATE	18745/21291	T	c.18745G>T	missense_variant	protein_coding	transcript	D6249Y		GU280_gp01	2/2	336
NC_045512.2	29773	G	T	.	.	3923.09	2575	1	0.00546448	0.000898279	0	S	GU280_gp02	MODIFIER	.	T	c.*4389G>T	downstream_gene_variant	protein_coding	transcript	.		GU280_gp02	.	334
NC_045512.2	8316	C	T	p.Thr2684Ile	T2684I	3490.66	848	1	0.00546448	0.00089559	0	ORF1ab	GU280_gp01	MODERATE	8051/21291	T	c.8051C>T	missense_variant	protein_coding	transcript	T2684I		GU280_gp01	1/2	333
NC_045512.2	4207	G	T	p.Ala1314Ala	A1314A	3465.02	9973	1	0.00546448	0.0008929	0	ORF1ab	GU280_gp01	LOW	3942/21291	T	c.3942G>T	synonymous_variant	protein_coding	transcript	A1314A		GU280_gp01	1/2	332
NC_045512.2	21641	G	T	p.Ala27Ser	A27S	3941.87	6987	1	0.00546448	0.000876764	0	S	GU280_gp02	MODERATE	79/3822	T	c.79G>T	missense_variant	protein_coding	transcript	A27S		GU280_gp02	1/1	326
NC_045512.2	29825	G	T	.	.	3689.24	384	1	0.00546448	0.000868695	0	S	GU280_gp02	MODIFIER	.	T	c.*4441G>T	downstream_gene_variant	protein_coding	transcript	.		GU280_gp02	.	323
NC_045512.2	7764	C	T	p.Ser2500Phe	S2500F	26.01	2248	1	0.00546448	0.000868695	0	ORF1ab	GU280_gp01	MODERATE	7499/21291	T	c.7499C>T	missense_variant	protein_coding	transcript	S2500F		GU280_gp01	1/2	323
NC_045512.2	27389	C	T	.	.	2457.2	256	1	0.00546448	0.000863316	0	ORF7a	GU280_gp07	MODIFIER	.	T	c.-5C>T	upstream_gene_variant	protein_coding	transcript	.		GU280_gp07	.	321
NC_045512.2	9389	G	A	p.Asp3042Asn	D3042N	3638.55	3146	1	0.00546448	0.000857937	0	ORF1ab	GU280_gp01	MODERATE	9124/21291	A	c.9124G>A	missense_variant	protein_coding	transcript	D3042N		GU280_gp01	1/2	319
NC_045512.2	14500	G	T	p.Val4746Leu	V4746L	3993.33	453	1	0.00546448	0.000852558	0	ORF1ab	GU280_gp01	MODERATE	14236/21291	T	c.14236G>T	missense_variant	protein_coding	transcript	V4746L		GU280_gp01	2/2	317
NC_045512.2	10755	C	T	p.Ala3497Val	A3497V	1021.46	121	1	0.00546448	0.000849869	0	ORF1ab	GU280_gp01	MODERATE	10490/21291	T	c.10490C>T	missense_variant	protein_coding	transcript	A3497V		GU280_gp01	1/2	316
NC_045512.2	12116	C	T	p.Leu3951Phe	L3951F	2716.57	3264	1	0.00546448	0.000822974	0	ORF1ab	GU280_gp01	MODERATE	11851/21291	T	c.11851C>T	missense_variant	protein_coding	transcript	L3951F		GU280_gp01	1/2	306
NC_045512.2	29759	G	T	.	.	3992.09	1064	1	0.00546448	0.000790701	0	S	GU280_gp02	MODIFIER	.	T	c.*4375G>T	downstream_gene_variant	protein_coding	transcript	.		GU280_gp02	.	294
NC_045512.2	26822	C	T	p.Phe100Phe	F100F	531.34	86	1	0.00546448	0.000782633	0	M	GU280_gp05	LOW	300/669	T	c.300C>T	synonymous_variant	protein_coding	transcript	F100F		GU280_gp05	1/1	291
NC_045512.2	2268	C	T	p.Ala668Val	A668V	631.78	101	1	0.00546448	0.000779943	0	ORF1ab	GU280_gp01	MODERATE	2003/21291	T	c.2003C>T	missense_variant	protein_coding	transcript	A668V		GU280_gp01	1/2	290
NC_045512.2	27670	G	T	p.Val93Phe	V93F	3129.84	6115	1	0.00546448	0.000777254	0	ORF7a	GU280_gp07	MODERATE	277/366	T	c.277G>T	missense_variant	protein_coding	transcript	V93F		GU280_gp07	1/1	289
NC_045512.2	25595	G	T	p.Arg68Ile	R68I	241.54	65	1	0.00546448	0.000771875	0.00377358	ORF3a	GU280_gp03	MODERATE	203/828	T	c.203G>T	missense_variant	protein_coding	transcript	R68I		GU280_gp03	1/1	287
NC_045512.2	5239	C	T	p.Tyr1658Tyr	Y1658Y	3817.31	520	1	0.00546448	0.000761117	0.00377358	ORF1ab	GU280_gp01	LOW	4974/21291	T	c.4974C>T	synonymous_variant	protein_coding	transcript	Y1658Y		GU280_gp01	1/2	283
NC_045512.2	25526	G	T	p.Trp45Leu	W45L	3697.77	6616	1	0.00546448	0.000753049	0	ORF3a	GU280_gp03	MODERATE	134/828	T	c.134G>T	missense_variant	protein_coding	transcript	W45L		GU280_gp03	1/1	280
NC_045512.2	9190	G	T	p.Val2975Val	V2975V	3594.42	9909	1	0.00546448	0.000753049	0	ORF1ab	GU280_gp01	LOW	8925/21291	T	c.8925G>T	synonymous_variant	protein_coding	transcript	V2975V		GU280_gp01	1/2	280
NC_045512.2	8660	C	T	p.His2799Tyr	H2799Y	2023.76	7298	1	0.00546448	0.00074767	0	ORF1ab	GU280_gp01	MODERATE	8395/21291	T	c.8395C>T	missense_variant	protein_coding	transcript	H2799Y		GU280_gp01	1/2	278
NC_045512.2	27579	A	T	p.Gln62His	Q62H	2755.81	365	1	0.00546448	0.000739601	0	ORF7a	GU280_gp07	MODERATE	186/366	T	c.186A>T	missense_variant	protein_coding	transcript	Q62H		GU280_gp07	1/1	275
NC_045512.2	23599	T	A	p.Asn679Lys	N679K	3832.08	29442	1	0.00546448	0.000736912	0	S	GU280_gp02	MODERATE	2037/3822	A	c.2037T>A	missense_variant	protein_coding	transcript	N679K		GU280_gp02	1/1	274
NC_045512.2	10702	C	T	p.Asp3479Asp	D3479D	2020.12	511	1	0.00546448	0.000728843	0.00377358	ORF1ab	GU280_gp01	LOW	10437/21291	T	c.10437C>T	synonymous_variant	protein_coding	transcript	D3479D		GU280_gp01	1/2	271
NC_045512.2	6195	C	T	p.Pro1977Leu	P1977L	3864.65	1927	1	0.00546448	0.000728843	0	ORF1ab	GU280_gp01	MODERATE	5930/21291	T	c.5930C>T	missense_variant	protein_coding	transcript	P1977L		GU280_gp01	1/2	271
NC_045512.2	28396	G	A	p.Arg41Arg	R41R	3926.93	21661	1	0.00546448	0.000726154	0	N	GU280_gp10	LOW	123/1260	A	c.123G>A	synonymous_variant	protein_coding	transcript	R41R		GU280_gp10	1/1	270
NC_045512.2	3768	C	T	p.Thr1168Ile	T1168I	664.5	1015	1	0.00546448	0.000726154	0	ORF1ab	GU280_gp01	MODERATE	3503/21291	T	c.3503C>T	missense_variant	protein_coding	transcript	T1168I		GU280_gp01	1/2	270
NC_045512.2	17058	G	T	p.Met5598Ile	M5598I	3504.66	33616	1	0.00546448	0.000723464	0.00377358	ORF1ab	GU280_gp01	MODERATE	16794/21291	T	c.16794G>T	missense_variant	protein_coding	transcript	M5598I		GU280_gp01	2/2	269
NC_045512.2	1960	C	T	p.Ala565Ala	A565A	3893.9	14504	1	0.00546448	0.000723464	0	ORF1ab	GU280_gp01	LOW	1695/21291	T	c.1695C>T	synonymous_variant	protein_coding	transcript	A565A		GU280_gp01	1/2	269
NC_045512.2	25553	C	T	p.Ala54Val	A54V	3901.26	6516	1	0.00546448	0.000718086	0	ORF3a	GU280_gp03	MODERATE	161/828	T	c.161C>T	missense_variant	protein_coding	transcript	A54V		GU280_gp03	1/1	267
NC_045512.2	3619	C	T	p.Val1118Val	V1118V	427.37	7312	1	0.00546448	0.000718086	0.00377358	ORF1ab	GU280_gp01	LOW	3354/21291	T	c.3354C>T	synonymous_variant	protein_coding	transcript	V1118V		GU280_gp01	1/2	267
NC_045512.2	25603	C	T	p.Leu71Leu	L71L	4003.21	607074	1	0.00546448	0.000704638	0	ORF3a	GU280_gp03	LOW	211/828	T	c.211C>T	synonymous_variant	protein_coding	transcript	L71L		GU280_gp03	1/1	262
NC_045512.2	8102	G	T	p.Val2613Phe	V2613F	3886.27	6509	1	0.00546448	0.000701949	0	ORF1ab	GU280_gp01	MODERATE	7837/21291	T	c.7837G>T	missense_variant	protein_coding	transcript	V2613F		GU280_gp01	1/2	261
NC_045512.2	6723	C	T	p.Thr2153Ile	T2153I	3952.22	4774	1	0.00546448	0.000699259	0	ORF1ab	GU280_gp01	MODERATE	6458/21291	T	c.6458C>T	missense_variant	protein_coding	transcript	T2153I		GU280_gp01	1/2	260
NC_045512.2	1102	C	T	p.Ser279Ser	S279S	3820.7	577	1	0.00546448	0.00069657	0	ORF1ab	GU280_gp01	LOW	837/21291	T	c.837C>T	synonymous_variant	protein_coding	transcript	S279S		GU280_gp01	1/2	259
NC_045512.2	16178	C	T	p.Ser5305Leu	S5305L	3991.24	16995	1	0.00546448	0.00069657	0	ORF1ab	GU280_gp01	MODERATE	15914/21291	T	c.15914C>T	missense_variant	protein_coding	transcript	S5305L		GU280_gp01	2/2	259
NC_045512.2	4456	C	T	p.Ala1397Ala	A1397A	1072.74	110	1	0.00546448	0.00069388	0	ORF1ab	GU280_gp01	LOW	4191/21291	T	c.4191C>T	synonymous_variant	protein_coding	transcript	A1397A		GU280_gp01	1/2	258
NC_045512.2	27707	C	T	p.Ala105Val	A105V	3818.19	748	1	0.00546448	0.000691191	0.00377358	ORF7a	GU280_gp07	MODERATE	314/366	T	c.314C>T	missense_variant	protein_coding	transcript	A105V		GU280_gp07	1/1	257
NC_045512.2	27688	C	T	p.Pro99Ser	P99S	3755.62	1159	1	0.00546448	0.000688501	0.00377358	ORF7a	GU280_gp07	MODERATE	295/366	T	c.295C>T	missense_variant	protein_coding	transcript	P99S		GU280_gp07	1/1	256
NC_045512.2	8802	C	T	p.Thr2846Ile	T2846I	3995.24	11782	1	0.00546448	0.000675054	0	ORF1ab	GU280_gp01	MODERATE	8537/21291	T	c.8537C>T	missense_variant	protein_coding	transcript	T2846I		GU280_gp01	1/2	251
NC_045512.2	24757	G	T	p.Val1065Val	V1065V	1864.72	226	1	0.00546448	0.000672365	0	S	GU280_gp02	LOW	3195/3822	T	c.3195G>T	synonymous_variant	protein_coding	transcript	V1065V		GU280_gp02	1/1	250
NC_045512.2	11866	C	T	p.Cys3867Cys	C3867C	3905.06	5801	1	0.00546448	0.000653539	0	ORF1ab	GU280_gp01	LOW	11601/21291	T	c.11601C>T	synonymous_variant	protein_coding	transcript	C3867C		GU280_gp01	1/2	243
NC_045512.2	9943	C	T	p.Tyr3226Tyr	Y3226Y	1413.16	639	1	0.00546448	0.000653539	0	ORF1ab	GU280_gp01	LOW	9678/21291	T	c.9678C>T	synonymous_variant	protein_coding	transcript	Y3226Y		GU280_gp01	1/2	243
NC_045512.2	3251	G	T	p.Asp996Tyr	D996Y	3878.34	2206	1	0.00546448	0.000637402	0	ORF1ab	GU280_gp01	MODERATE	2986/21291	T	c.2986G>T	missense_variant	protein_coding	transcript	D996Y		GU280_gp01	1/2	237
NC_045512.2	10396	G	T	p.Val3377Val	V3377V	3974.58	21410	1	0.00546448	0.000634712	0	ORF1ab	GU280_gp01	LOW	10131/21291	T	c.10131G>T	synonymous_variant	protein_coding	transcript	V3377V		GU280_gp01	1/2	236
NC_045512.2	28209	G	T	p.Glu106*	E106*	2140.04	220	1	0.00546448	0.000623954	0	ORF8	GU280_gp09	HIGH	316/366	T	c.316G>T	stop_gained	protein_coding	transcript	E106*		GU280_gp09	1/1	232
NC_045512.2	18828	C	T	p.Val6188Val	V6188V	3865.48	4682	1	0.00546448	0.000607818	0	ORF1ab	GU280_gp01	LOW	18564/21291	T	c.18564C>T	synonymous_variant	protein_coding	transcript	V6188V		GU280_gp01	2/2	226
NC_045512.2	344	C	T	p.Leu27Phe	L27F	3979.56	8216	1	0.00546448	0.000602439	0	ORF1ab	GU280_gp01	MODERATE	79/21291	T	c.79C>T	missense_variant	protein_coding	transcript	L27F		GU280_gp01	1/2	224
NC_045512.2	7815	C	T	p.Ser2517Phe	S2517F	3606.39	6485	1	0.00546448	0.000599749	0	ORF1ab	GU280_gp01	MODERATE	7550/21291	T	c.7550C>T	missense_variant	protein_coding	transcript	S2517F		GU280_gp01	1/2	223
NC_045512.2	13426	C	T	p.Arg4387Arg	R4387R	3754.11	8877	1	0.00546448	0.00059437	0	ORF1ab	GU280_gp01	LOW	13161/21291	T	c.13161C>T	synonymous_variant	protein_coding	transcript	R4387R		GU280_gp01	1/2	221
NC_045512.2	29640	C	T	p.Ala28Val	A28V	3845.91	4507	1	0.00546448	0.000586302	0	ORF10	GU280_gp11	MODERATE	83/117	T	c.83C>T	missense_variant	protein_coding	transcript	A28V		GU280_gp11	1/1	218
NC_045512.2	21761	G	T	p.Ala67Ser	A67S	3992.62	12271	1	0.00546448	0.000564786	0	S	GU280_gp02	MODERATE	199/3822	T	c.199G>T	missense_variant	protein_coding	transcript	A67S		GU280_gp02	1/1	210
NC_045512.2	25416	C	T	p.Phe8Phe	F8F	3815.14	3141	1	0.00546448	0.000562097	0	ORF3a	GU280_gp03	LOW	24/828	T	c.24C>T	synonymous_variant	protein_coding	transcript	F8F		GU280_gp03	1/1	209
NC_045512.2	28280	G	T	p.Asp3Tyr	D3Y	3860.99	25698	1	0.00546448	0.000562097	0	N	GU280_gp10	MODERATE	7/1260	T	c.7G>T	missense_variant	protein_coding	transcript	D3Y		GU280_gp10	1/1	209
NC_045512.2	8645	C	T	p.His2794Tyr	H2794Y	31.78	1610	1	0.00546448	0.000562097	0	ORF1ab	GU280_gp01	MODERATE	8380/21291	T	c.8380C>T	missense_variant	protein_coding	transcript	H2794Y		GU280_gp01	1/2	209
NC_045512.2	28290	C	T	p.Pro6Leu	P6L	3809.88	27986	1	0.00546448	0.000554029	0	N	GU280_gp10	MODERATE	17/1260	T	c.17C>T	missense_variant	protein_coding	transcript	P6L		GU280_gp10	1/1	206
NC_045512.2	12163	G	A	p.Gln3966Gln	Q3966Q	3838.56	45087	1	0.00546448	0.00054596	0	ORF1ab	GU280_gp01	LOW	11898/21291	A	c.11898G>A	synonymous_variant	protein_coding	transcript	Q3966Q		GU280_gp01	1/2	203
NC_045512.2	13274	C	T	p.Pro4337Ser	P4337S	190.18	3435	1	0.00546448	0.000543271	0	ORF1ab	GU280_gp01	MODERATE	13009/21291	T	c.13009C>T	missense_variant	protein_coding	transcript	P4337S		GU280_gp01	1/2	202
NC_045512.2	9856	G	T	p.Val3197Val	V3197V	1892.22	190	1	0.00546448	0.000543271	0	ORF1ab	GU280_gp01	LOW	9591/21291	T	c.9591G>T	synonymous_variant	protein_coding	transcript	V3197V		GU280_gp01	1/2	202
NC_045512.2	3328	G	T	p.Gln1021His	Q1021H	2519.18	280	1	0.00546448	0.000537892	0	ORF1ab	GU280_gp01	MODERATE	3063/21291	T	c.3063G>T	missense_variant	protein_coding	transcript	Q1021H		GU280_gp01	1/2	200
NC_045512.2	11507	G	A	p.Val3748Ile	V3748I	3972.04	7430	1	0.00546448	0.000535202	0	ORF1ab	GU280_gp01	MODERATE	11242/21291	A	c.11242G>A	missense_variant	protein_coding	transcript	V3748I		GU280_gp01	1/2	199
NC_045512.2	18452	C	T	p.Ala6063Val	A6063V	3924.87	18002	1	0.00546448	0.000535202	0	ORF1ab	GU280_gp01	MODERATE	18188/21291	T	c.18188C>T	missense_variant	protein_coding	transcript	A6063V		GU280_gp01	2/2	199
NC_045512.2	6628	C	T	p.Thr2121Thr	T2121T	3939.18	12182	1	0.00546448	0.000529823	0	ORF1ab	GU280_gp01	LOW	6363/21291	T	c.6363C>T	synonymous_variant	protein_coding	transcript	T2121T		GU280_gp01	1/2	197
NC_045512.2	8982	C	T	p.Thr2906Ile	T2906I	272.26	1185	1	0.00546448	0.000529823	0.00377358	ORF1ab	GU280_gp01	MODERATE	8717/21291	T	c.8717C>T	missense_variant	protein_coding	transcript	T2906I		GU280_gp01	1/2	197
NC_045512.2	370	G	T	p.Val35Val	V35V	2331.34	310	1	0.00546448	0.000516376	0	ORF1ab	GU280_gp01	LOW	105/21291	T	c.105G>T	synonymous_variant	protein_coding	transcript	V35V		GU280_gp01	1/2	192
NC_045512.2	24442	C	T	p.Asn960Asn	N960N	3752.32	13760	1	0.00546448	0.000510997	0	S	GU280_gp02	LOW	2880/3822	T	c.2880C>T	synonymous_variant	protein_coding	transcript	N960N		GU280_gp02	1/1	190
NC_045512.2	27643	C	T	p.Pro84Ser	P84S	3805.26	3103	1	0.00546448	0.000510997	0	ORF7a	GU280_gp07	MODERATE	250/366	T	c.250C>T	missense_variant	protein_coding	transcript	P84S		GU280_gp07	1/1	190
NC_045512.2	8772	C	T	p.Thr2836Ile	T2836I	235.46	60	1	0.00546448	0.000508308	0	ORF1ab	GU280_gp01	MODERATE	8507/21291	T	c.8507C>T	missense_variant	protein_coding	transcript	T2836I		GU280_gp01	1/2	189
NC_045512.2	2106	C	T	p.Thr614Ile	T614I	351.18	36	1	0.00546448	0.000505618	0	ORF1ab	GU280_gp01	MODERATE	1841/21291	T	c.1841C>T	missense_variant	protein_coding	transcript	T614I		GU280_gp01	1/2	188
NC_045512.2	4752	C	T	p.Thr1496Ile	T1496I	139.74	1451	1	0.00546448	0.000502929	0	ORF1ab	GU280_gp01	MODERATE	4487/21291	T	c.4487C>T	missense_variant	protein_coding	transcript	T1496I		GU280_gp01	1/2	187
NC_045512.2	20002	G	T	p.Asp6580Tyr	D6580Y	3327.57	4068	1	0.00546448	0.00049486	0	ORF1ab	GU280_gp01	MODERATE	19738/21291	T	c.19738G>T	missense_variant	protein_coding	transcript	D6580Y		GU280_gp01	2/2	184
NC_045512.2	25314	G	T	p.Gly1251Val	G1251V	2937.37	2798	1	0.00546448	0.00049486	0	S	GU280_gp02	MODERATE	3752/3822	T	c.3752G>T	missense_variant	protein_coding	transcript	G1251V		GU280_gp02	1/1	184
NC_045512.2	14790	C	T	p.Ile4842Ile	I4842I	3959.28	6690	1	0.00546448	0.000489482	0	ORF1ab	GU280_gp01	LOW	14526/21291	T	c.14526C>T	synonymous_variant	protein_coding	transcript	I4842I		GU280_gp01	2/2	182
NC_045512.2	11173	C	T	p.Leu3636Leu	L3636L	2203.72	225	1	0.00546448	0.000478724	0.00377358	ORF1ab	GU280_gp01	LOW	10908/21291	T	c.10908C>T	synonymous_variant	protein_coding	transcript	L3636L		GU280_gp01	1/2	178
NC_045512.2	26727	G	T	p.Ala69Ser	A69S	3842.13	5433	1	0.00546448	0.000476034	0	M	GU280_gp05	MODERATE	205/669	T	c.205G>T	missense_variant	protein_coding	transcript	A69S		GU280_gp05	1/1	177
NC_045512.2	28541	G	T	p.Ala90Ser	A90S	3653.39	6110	1	0.00546448	0.000476034	0	N	GU280_gp10	MODERATE	268/1260	T	c.268G>T	missense_variant	protein_coding	transcript	A90S		GU280_gp10	1/1	177
NC_045512.2	25354	G	T	p.Val1264Val	V1264V	717.82	83	1	0.00546448	0.000470655	0	S	GU280_gp02	LOW	3792/3822	T	c.3792G>T	synonymous_variant	protein_coding	transcript	V1264V		GU280_gp02	1/1	175
NC_045512.2	17008	A	G	p.Ile5582Val	I5582V	3966.15	7086	1	0.00546448	0.000459897	0	ORF1ab	GU280_gp01	MODERATE	16744/21291	G	c.16744A>G	missense_variant	protein_coding	transcript	I5582V		GU280_gp01	2/2	171
NC_045512.2	28770	C	T	p.Thr166Ile	T166I	3976.86	14136	1	0.00546448	0.000457208	0	N	GU280_gp10	MODERATE	497/1260	T	c.497C>T	missense_variant	protein_coding	transcript	T166I		GU280_gp10	1/1	170
NC_045512.2	6394	T	C	p.Asp2043Asp	D2043D	3948.31	5130	1	0.00546448	0.000454519	0	ORF1ab	GU280_gp01	LOW	6129/21291	C	c.6129T>C	synonymous_variant	protein_coding	transcript	D2043D		GU280_gp01	1/2	169
NC_045512.2	17302	G	T	p.Val5680Phe	V5680F	3785.76	25364	1	0.00546448	0.000451829	0	ORF1ab	GU280_gp01	MODERATE	17038/21291	T	c.17038G>T	missense_variant	protein_coding	transcript	V5680F		GU280_gp01	2/2	168
NC_045512.2	29439	A	T	p.Gln389Leu	Q389L	3662.25	1012	1	0.00546448	0.00044645	0	N	GU280_gp10	MODERATE	1166/1260	T	c.1166A>T	missense_variant	protein_coding	transcript	Q389L		GU280_gp10	1/1	166
NC_045512.2	17288	C	T	p.Thr5675Ile	T5675I	3751.51	16630	1	0.00546448	0.000443761	0	ORF1ab	GU280_gp01	MODERATE	17024/21291	T	c.17024C>T	missense_variant	protein_coding	transcript	T5675I		GU280_gp01	2/2	165
NC_045512.2	29737	G	T	.	.	3807.37	1158	1	0.00546448	0.000443761	0.0150943	S	GU280_gp02	MODIFIER	.	T	c.*4353G>T	downstream_gene_variant	protein_coding	transcript	.		GU280_gp02	.	165
NC_045512.2	7870	A	G	p.Ser2535Ser	S2535S	3903.9	516	1	0.00546448	0.000443761	0	ORF1ab	GU280_gp01	LOW	7605/21291	G	c.7605A>G	synonymous_variant	protein_coding	transcript	S2535S		GU280_gp01	1/2	165
NC_045512.2	3157	C	T	p.Ala964Ala	A964A	31.59	15058	1	0.00546448	0.000441071	0	ORF1ab	GU280_gp01	LOW	2892/21291	T	c.2892C>T	synonymous_variant	protein_coding	transcript	A964A		GU280_gp01	1/2	164
NC_045512.2	16457	C	T	p.Ser5398Leu	S5398L	3977.16	28850	1	0.00546448	0.000438382	0.00754717	ORF1ab	GU280_gp01	MODERATE	16193/21291	T	c.16193C>T	missense_variant	protein_coding	transcript	S5398L		GU280_gp01	2/2	163
NC_045512.2	26389	G	T	p.Val49Leu	V49L	1081.61	110	1	0.00546448	0.000430313	0	E	GU280_gp04	MODERATE	145/228	T	c.145G>T	missense_variant	protein_coding	transcript	V49L	Brazil_B.1.1.28	GU280_gp04	1/1	160
NC_045512.2	16877	C	T	p.Thr5538Ile	T5538I	1818.48	603	1	0.00546448	0.000427624	0	ORF1ab	GU280_gp01	MODERATE	16613/21291	T	c.16613C>T	missense_variant	protein_coding	transcript	T5538I		GU280_gp01	2/2	159
NC_045512.2	10360	G	A	p.Lys3365Lys	K3365K	3948.05	3288	1	0.00546448	0.000424935	0	ORF1ab	GU280_gp01	LOW	10095/21291	A	c.10095G>A	synonymous_variant	protein_coding	transcript	K3365K		GU280_gp01	1/2	158
NC_045512.2	23114	C	T	p.Leu518Leu	L518L	263.28	334	1	0.00546448	0.000424935	0	S	GU280_gp02	LOW	1552/3822	T	c.1552C>T	synonymous_variant	protein_coding	transcript	L518L		GU280_gp02	1/1	158
NC_045512.2	27014	G	T	p.Leu164Leu	L164L	3444.63	9115	1	0.00546448	0.000424935	0	M	GU280_gp05	LOW	492/669	T	c.492G>T	synonymous_variant	protein_coding	transcript	L164L		GU280_gp05	1/1	158
NC_045512.2	6538	C	T	p.Gly2091Gly	G2091G	22.09	20	1	0.00546448	0.000419556	0	ORF1ab	GU280_gp01	LOW	6273/21291	T	c.6273C>T	synonymous_variant	protein_coding	transcript	G2091G		GU280_gp01	1/2	156
NC_045512.2	10912	A	G	p.Leu3549Leu	L3549L	61.24	24	1	0.00546448	0.000416866	0	ORF1ab	GU280_gp01	LOW	10647/21291	G	c.10647A>G	synonymous_variant	protein_coding	transcript	L3549L		GU280_gp01	1/2	155
NC_045512.2	18693	C	T	p.Ser6143Ser	S6143S	1170.66	130	1	0.00546448	0.000416866	0	ORF1ab	GU280_gp01	LOW	18429/21291	T	c.18429C>T	synonymous_variant	protein_coding	transcript	S6143S		GU280_gp01	2/2	155
NC_045512.2	17280	G	T	p.Val5672Val	V5672V	3808.28	8728	1	0.00546448	0.000414177	0	ORF1ab	GU280_gp01	LOW	17016/21291	T	c.17016G>T	synonymous_variant	protein_coding	transcript	V5672V		GU280_gp01	2/2	154
NC_045512.2	3340	G	T	p.Val1025Val	V1025V	3992.46	539	1	0.00546448	0.000414177	0	ORF1ab	GU280_gp01	LOW	3075/21291	T	c.3075G>T	synonymous_variant	protein_coding	transcript	V1025V		GU280_gp01	1/2	154
NC_045512.2	11250	G	A	p.Arg3662His	R3662H	4002.77	5557	1	0.00546448	0.00039804	0	ORF1ab	GU280_gp01	MODERATE	10985/21291	A	c.10985G>A	missense_variant	protein_coding	transcript	R3662H		GU280_gp01	1/2	148
NC_045512.2	27494	C	T	p.Pro34Leu	P34L	621.51	121	1	0.00546448	0.00039804	0	ORF7a	GU280_gp07	MODERATE	101/366	T	c.101C>T	missense_variant	protein_coding	transcript	P34L		GU280_gp07	1/1	148
NC_045512.2	20436	C	T	p.Asp6724Asp	D6724D	4003.29	6281	1	0.00546448	0.000392661	0	ORF1ab	GU280_gp01	LOW	20172/21291	T	c.20172C>T	synonymous_variant	protein_coding	transcript	D6724D		GU280_gp01	2/2	146
NC_045512.2	1347	C	T	p.Pro361Leu	P361L	3605.87	23850	1	0.00546448	0.000389972	0	ORF1ab	GU280_gp01	MODERATE	1082/21291	T	c.1082C>T	missense_variant	protein_coding	transcript	P361L		GU280_gp01	1/2	145
NC_045512.2	14585	C	T	p.Ala4774Val	A4774V	3969.81	2504	1	0.00546448	0.000387282	0	ORF1ab	GU280_gp01	MODERATE	14321/21291	T	c.14321C>T	missense_variant	protein_coding	transcript	A4774V		GU280_gp01	2/2	144
NC_045512.2	15982	G	T	p.Val5240Leu	V5240L	3562.08	4144	1	0.00546448	0.000381903	0	ORF1ab	GU280_gp01	MODERATE	15718/21291	T	c.15718G>T	missense_variant	protein_coding	transcript	V5240L		GU280_gp01	2/2	142
NC_045512.2	12754	C	T	p.Cys4163Cys	C4163C	3854.03	18589	1	0.00546448	0.000373835	0.00377358	ORF1ab	GU280_gp01	LOW	12489/21291	T	c.12489C>T	synonymous_variant	protein_coding	transcript	C4163C		GU280_gp01	1/2	139
NC_045512.2	25234	G	A	p.Leu1224Leu	L1224L	3614.12	3108	1	0.00546448	0.000368456	0	S	GU280_gp02	LOW	3672/3822	A	c.3672G>A	synonymous_variant	protein_coding	transcript	L1224L		GU280_gp02	1/1	137
NC_045512.2	19152	C	T	p.Ala6296Ala	A6296A	46.78	186	1	0.00546448	0.000365766	0	ORF1ab	GU280_gp01	LOW	18888/21291	T	c.18888C>T	synonymous_variant	protein_coding	transcript	A6296A		GU280_gp01	2/2	136
NC_045512.2	16954	C	T	p.Leu5564Leu	L5564L	3798.24	6919	1	0.00546448	0.000360387	0	ORF1ab	GU280_gp01	LOW	16690/21291	T	c.16690C>T	synonymous_variant	protein_coding	transcript	L5564L		GU280_gp01	2/2	134
NC_045512.2	20404	C	T	p.Pro6714Ser	P6714S	218.1	726	1	0.00546448	0.000360387	0	ORF1ab	GU280_gp01	MODERATE	20140/21291	T	c.20140C>T	missense_variant	protein_coding	transcript	P6714S		GU280_gp01	2/2	134
NC_045512.2	7936	G	A	p.Ala2557Ala	A2557A	29.11	13	1	0.00546448	0.000360387	0	ORF1ab	GU280_gp01	LOW	7671/21291	A	c.7671G>A	synonymous_variant	protein_coding	transcript	A2557A		GU280_gp01	1/2	134
NC_045512.2	643	C	T	p.Asn126Asn	N126N	3956.6	16224	1	0.00546448	0.000357698	0	ORF1ab	GU280_gp01	LOW	378/21291	T	c.378C>T	synonymous_variant	protein_coding	transcript	N126N		GU280_gp01	1/2	133
NC_045512.2	23604	C	T	p.Pro681Leu	P681L	3894.07	6968	1	0.00546448	0.000352319	0	S	GU280_gp02	MODERATE	2042/3822	T	c.2042C>T	missense_variant	protein_coding	transcript	P681L		GU280_gp02	1/1	131
NC_045512.2	4904	G	T	p.Asp1547Tyr	D1547Y	3947.57	9325	1	0.00546448	0.000352319	0	ORF1ab	GU280_gp01	MODERATE	4639/21291	T	c.4639G>T	missense_variant	protein_coding	transcript	D1547Y		GU280_gp01	1/2	131
NC_045512.2	9515	C	T	p.Leu3084Leu	L3084L	108.47	1566	1	0.00546448	0.000352319	0	ORF1ab	GU280_gp01	LOW	9250/21291	T	c.9250C>T	synonymous_variant	protein_coding	transcript	L3084L		GU280_gp01	1/2	131
NC_045512.2	8296	T	C	p.Tyr2677Tyr	Y2677Y	3210.67	9381	1	0.00546448	0.000344251	0	ORF1ab	GU280_gp01	LOW	8031/21291	C	c.8031T>C	synonymous_variant	protein_coding	transcript	Y2677Y		GU280_gp01	1/2	128
NC_045512.2	25339	C	T	p.Asp1259Asp	D1259D	319.22	6878	1	0.00546448	0.000333493	0	S	GU280_gp02	LOW	3777/3822	T	c.3777C>T	synonymous_variant	protein_coding	transcript	D1259D		GU280_gp02	1/1	124
NC_045512.2	20718	G	T	p.Met6818Ile	M6818I	3289.09	1507	1	0.00546448	0.000322735	0	ORF1ab	GU280_gp01	MODERATE	20454/21291	T	c.20454G>T	missense_variant	protein_coding	transcript	M6818I		GU280_gp01	2/2	120
NC_045512.2	8956	C	T	p.Tyr2897Tyr	Y2897Y	3963.88	3214	1	0.00546448	0.000322735	0	ORF1ab	GU280_gp01	LOW	8691/21291	T	c.8691C>T	synonymous_variant	protein_coding	transcript	Y2897Y		GU280_gp01	1/2	120
NC_045512.2	1274	G	T	p.Val337Phe	V337F	3901.5	4621	1	0.00546448	0.000320046	0	ORF1ab	GU280_gp01	MODERATE	1009/21291	T	c.1009G>T	missense_variant	protein_coding	transcript	V337F		GU280_gp01	1/2	119
NC_045512.2	16197	G	T	p.Glu5311Asp	E5311D	3179.58	8059	1	0.00546448	0.000317356	0	ORF1ab	GU280_gp01	MODERATE	15933/21291	T	c.15933G>T	missense_variant	protein_coding	transcript	E5311D		GU280_gp01	2/2	118
NC_045512.2	20398	G	A	p.Glu6712Lys	E6712K	3411.89	10834	1	0.00546448	0.000317356	0	ORF1ab	GU280_gp01	MODERATE	20134/21291	A	c.20134G>A	missense_variant	protein_coding	transcript	E6712K		GU280_gp01	2/2	118
NC_045512.2	25538	G	T	p.Gly49Val	G49V	1000	1841	1	0.00546448	0.000317356	0	ORF3a	GU280_gp03	MODERATE	146/828	T	c.146G>T	missense_variant	protein_coding	transcript	G49V		GU280_gp03	1/1	118
NC_045512.2	28674	C	T	p.Ala134Val	A134V	3853.07	14399	1	0.00546448	0.000317356	0	N	GU280_gp10	MODERATE	401/1260	T	c.401C>T	missense_variant	protein_coding	transcript	A134V		GU280_gp10	1/1	118
NC_045512.2	9661	C	T	p.Phe3132Phe	F3132F	3936.2	5305	1	0.00546448	0.000317356	0	ORF1ab	GU280_gp01	LOW	9396/21291	T	c.9396C>T	synonymous_variant	protein_coding	transcript	F3132F		GU280_gp01	1/2	118
NC_045512.2	8937	C	T	p.Ala2891Val	A2891V	1198.66	168	1	0.00546448	0.000314667	0	ORF1ab	GU280_gp01	MODERATE	8672/21291	T	c.8672C>T	missense_variant	protein_coding	transcript	A2891V		GU280_gp01	1/2	117
NC_045512.2	1306	G	T	p.Glu347Asp	E347D	3736.41	3159	1	0.00546448	0.000303909	0	ORF1ab	GU280_gp01	MODERATE	1041/21291	T	c.1041G>T	missense_variant	protein_coding	transcript	E347D		GU280_gp01	1/2	113
NC_045512.2	959	C	T	p.Arg232Cys	R232C	33.95	7	1	0.00546448	0.000301219	0	ORF1ab	GU280_gp01	MODERATE	694/21291	T	c.694C>T	missense_variant	protein_coding	transcript	R232C		GU280_gp01	1/2	112
NC_045512.2	21770	G	T	p.Val70Phe	V70F	3901.09	13980	1	0.00546448	0.00029584	0.00377358	S	GU280_gp02	MODERATE	208/3822	T	c.208G>T	missense_variant	protein_coding	transcript	V70F		GU280_gp02	1/1	110
NC_045512.2	24535	G	T	p.Val991Val	V991V	2154.88	2180	1	0.00546448	0.00029584	0	S	GU280_gp02	LOW	2973/3822	T	c.2973G>T	synonymous_variant	protein_coding	transcript	V991V		GU280_gp02	1/1	110
NC_045512.2	28314	G	T	p.Arg14Leu	R14L	3962.59	321946	1	0.00546448	0.00029584	0	N	GU280_gp10	MODERATE	41/1260	T	c.41G>T	missense_variant	protein_coding	transcript	R14L		GU280_gp10	1/1	110
NC_045512.2	18175	C	T	p.Pro5971Ser	P5971S	3894.01	725	1	0.00546448	0.000293151	0	ORF1ab	GU280_gp01	MODERATE	17911/21291	T	c.17911C>T	missense_variant	protein_coding	transcript	P5971S		GU280_gp01	2/2	109
NC_045512.2	23520	C	T	p.Ala653Val	A653V	3999.6	28734	1	0.00546448	0.000293151	0.00377358	S	GU280_gp02	MODERATE	1958/3822	T	c.1958C>T	missense_variant	protein_coding	transcript	A653V		GU280_gp02	1/1	109
NC_045512.2	29527	G	T	p.Gln418His	Q418H	3221.77	41983	1	0.00546448	0.000287772	0	N	GU280_gp10	MODERATE	1254/1260	T	c.1254G>T	missense_variant	protein_coding	transcript	Q418H		GU280_gp10	1/1	107
NC_045512.2	5192	C	T	p.Leu1643Leu	L1643L	18.15	9237	1	0.00546448	0.000287772	0.00377358	ORF1ab	GU280_gp01	LOW	4927/21291	T	c.4927C>T	synonymous_variant	protein_coding	transcript	L1643L		GU280_gp01	1/2	107
NC_045512.2	26750	C	T	p.Ile76Ile	I76I	24.68	781	1	0.00546448	0.000279704	0	M	GU280_gp05	LOW	228/669	T	c.228C>T	synonymous_variant	protein_coding	transcript	I76I		GU280_gp05	1/1	104
NC_045512.2	9484	A	G	p.Glu3073Glu	E3073E	3770.7	7159	1	0.00546448	0.000279704	0	ORF1ab	GU280_gp01	LOW	9219/21291	G	c.9219A>G	synonymous_variant	protein_coding	transcript	E3073E		GU280_gp01	1/2	104
NC_045512.2	27459	G	T	p.Glu22Asp	E22D	3980.21	12383	1	0.00546448	0.000277014	0	ORF7a	GU280_gp07	MODERATE	66/366	T	c.66G>T	missense_variant	protein_coding	transcript	E22D		GU280_gp07	1/1	103
NC_045512.2	13126	G	T	p.Gly4287Gly	G4287G	3788.64	17874	1	0.00546448	0.000271635	0	ORF1ab	GU280_gp01	LOW	12861/21291	T	c.12861G>T	synonymous_variant	protein_coding	transcript	G4287G		GU280_gp01	1/2	101
NC_045512.2	18312	C	T	p.Val6016Val	V6016V	3905.12	16378	1	0.00546448	0.000271635	0	ORF1ab	GU280_gp01	LOW	18048/21291	T	c.18048C>T	synonymous_variant	protein_coding	transcript	V6016V		GU280_gp01	2/2	101
NC_045512.2	26314	G	A	p.Val24Met	V24M	3993.24	8996	1	0.00546448	0.000271635	0	E	GU280_gp04	MODERATE	70/228	A	c.70G>A	missense_variant	protein_coding	transcript	V24M		GU280_gp04	1/1	101
NC_045512.2	11600	A	G	p.Ile3779Val	I3779V	3874.04	6136	1	0.00546448	0.000268946	0	ORF1ab	GU280_gp01	MODERATE	11335/21291	G	c.11335A>G	missense_variant	protein_coding	transcript	I3779V		GU280_gp01	1/2	100
NC_045512.2	26227	G	T	.	.	3960.88	27517	1	0.00546448	0.000268946	0	E	GU280_gp04	MODIFIER	.	T	c.-18G>T	upstream_gene_variant	protein_coding	transcript	.		GU280_gp04	.	100
NC_045512.2	20016	C	T	p.Asp6584Asp	D6584D	3923.69	2019	1	0.00546448	0.000263567	0	ORF1ab	GU280_gp01	LOW	19752/21291	T	c.19752C>T	synonymous_variant	protein_coding	transcript	D6584D		GU280_gp01	2/2	98
NC_045512.2	29732	C	T	.	.	1137.35	154	1	0.00546448	0.000263567	0	S	GU280_gp02	MODIFIER	.	T	c.*4348C>T	downstream_gene_variant	protein_coding	transcript	.		GU280_gp02	.	98
NC_045512.2	5979	C	T	p.Ser1905Phe	S1905F	302.29	42	1	0.00546448	0.000260878	0	ORF1ab	GU280_gp01	MODERATE	5714/21291	T	c.5714C>T	missense_variant	protein_coding	transcript	S1905F		GU280_gp01	1/2	97
NC_045512.2	676	C	T	p.Gly137Gly	G137G	3920.43	7599	1	0.00546448	0.000258188	0	ORF1ab	GU280_gp01	LOW	411/21291	T	c.411C>T	synonymous_variant	protein_coding	transcript	G137G		GU280_gp01	1/2	96
NC_045512.2	21440	C	T	p.Ser7059Phe	S7059F	3928.14	5133	1	0.00546448	0.00025012	0	ORF1ab	GU280_gp01	MODERATE	21176/21291	T	c.21176C>T	missense_variant	protein_coding	transcript	S7059F		GU280_gp01	2/2	93
NC_045512.2	24794	G	A	p.Ala1078Thr	A1078T	3813.2	7409	1	0.00546448	0.00025012	0	S	GU280_gp02	MODERATE	3232/3822	A	c.3232G>A	missense_variant	protein_coding	transcript	A1078T		GU280_gp02	1/1	93
NC_045512.2	10748	C	T	p.Leu3495Phe	L3495F	3506.34	6359	1	0.00546448	0.00024743	0	ORF1ab	GU280_gp01	MODERATE	10483/21291	T	c.10483C>T	missense_variant	protein_coding	transcript	L3495F		GU280_gp01	1/2	92
NC_045512.2	21901	G	A	p.Lys113Lys	K113K	3947.51	2077	1	0.00546448	0.000244741	0	S	GU280_gp02	LOW	339/3822	A	c.339G>A	synonymous_variant	protein_coding	transcript	K113K		GU280_gp02	1/1	91
NC_045512.2	853	C	T	p.Tyr196Tyr	Y196Y	137.19	199	1	0.00546448	0.000244741	0	ORF1ab	GU280_gp01	LOW	588/21291	T	c.588C>T	synonymous_variant	protein_coding	transcript	Y196Y		GU280_gp01	1/2	91
NC_045512.2	26020	G	T	p.Asp210Tyr	D210Y	3939.19	2726	1	0.00546448	0.000242051	0	ORF3a	GU280_gp03	MODERATE	628/828	T	c.628G>T	missense_variant	protein_coding	transcript	D210Y		GU280_gp03	1/1	90
NC_045512.2	27137	A	G	p.Lys205Lys	K205K	3719.35	13576	1	0.00546448	0.000242051	0	M	GU280_gp05	LOW	615/669	G	c.615A>G	synonymous_variant	protein_coding	transcript	K205K		GU280_gp05	1/1	90
NC_045512.2	27889	C	T	.	.	3688.25	6342	1	0.00546448	0.000236672	0	ORF8	GU280_gp09	MODIFIER	.	T	c.-5C>T	upstream_gene_variant	protein_coding	transcript	.		GU280_gp09	.	88
NC_045512.2	25590	A	T	p.Lys66Asn	K66N	40.48	567	1	0.00546448	0.000233983	0	ORF3a	GU280_gp03	MODERATE	198/828	T	c.198A>T	missense_variant	protein_coding	transcript	K66N		GU280_gp03	1/1	87
NC_045512.2	10604	C	T	p.Pro3447Ser	P3447S	501.6	80	1	0.00546448	0.000231293	0	ORF1ab	GU280_gp01	MODERATE	10339/21291	T	c.10339C>T	missense_variant	protein_coding	transcript	P3447S		GU280_gp01	1/2	86
NC_045512.2	21145	C	T	p.Leu6961Phe	L6961F	3341.39	1513	1	0.00546448	0.000228604	0	ORF1ab	GU280_gp01	MODERATE	20881/21291	T	c.20881C>T	missense_variant	protein_coding	transcript	L6961F		GU280_gp01	2/2	85
NC_045512.2	27425	C	T	p.Thr11Ile	T11I	3433.65	429	1	0.00546448	0.000228604	0	ORF7a	GU280_gp07	MODERATE	32/366	T	c.32C>T	missense_variant	protein_coding	transcript	T11I		GU280_gp07	1/1	85
NC_045512.2	2764	G	T	p.Val833Val	V833V	3945.76	2854	1	0.00546448	0.000228604	0	ORF1ab	GU280_gp01	LOW	2499/21291	T	c.2499G>T	synonymous_variant	protein_coding	transcript	V833V		GU280_gp01	1/2	85
NC_045512.2	2919	C	T	p.Pro885Leu	P885L	384.01	50091	1	0.00546448	0.000223225	0	ORF1ab	GU280_gp01	MODERATE	2654/21291	T	c.2654C>T	missense_variant	protein_coding	transcript	P885L		GU280_gp01	1/2	83
NC_045512.2	598	G	T	p.Val111Val	V111V	3846.2	25632	1	0.00546448	0.000220536	0	ORF1ab	GU280_gp01	LOW	333/21291	T	c.333G>T	synonymous_variant	protein_coding	transcript	V111V		GU280_gp01	1/2	82
NC_045512.2	2584	T	A	p.Ala773Ala	A773A	2389.45	3180	1	0.00546448	0.000217846	0	ORF1ab	GU280_gp01	LOW	2319/21291	A	c.2319T>A	synonymous_variant	protein_coding	transcript	A773A		GU280_gp01	1/2	81
NC_045512.2	23380	C	T	p.Asn606Asn	N606N	2214.52	252	1	0.00546448	0.000215157	0	S	GU280_gp02	LOW	1818/3822	T	c.1818C>T	synonymous_variant	protein_coding	transcript	N606N		GU280_gp02	1/1	80
NC_045512.2	11365	G	T	p.Val3700Val	V3700V	3943.91	602	1	0.00546448	0.000212467	0	ORF1ab	GU280_gp01	LOW	11100/21291	T	c.11100G>T	synonymous_variant	protein_coding	transcript	V3700V		GU280_gp01	1/2	79
NC_045512.2	12171	C	T	p.Ala3969Val	A3969V	3836.68	4550	1	0.00546448	0.000212467	0	ORF1ab	GU280_gp01	MODERATE	11906/21291	T	c.11906C>T	missense_variant	protein_coding	transcript	A3969V		GU280_gp01	1/2	79
NC_045512.2	11375	G	A	p.Gly3704Ser	G3704S	3655.36	2240	1	0.00546448	0.000207088	0	ORF1ab	GU280_gp01	MODERATE	11110/21291	A	c.11110G>A	missense_variant	protein_coding	transcript	G3704S		GU280_gp01	1/2	77
NC_045512.2	13456	A	G	p.Gln4397Gln	Q4397Q	3778.77	1733	1	0.00546448	0.000204399	0	ORF1ab	GU280_gp01	LOW	13191/21291	G	c.13191A>G	synonymous_variant	protein_coding	transcript	Q4397Q		GU280_gp01	1/2	76
NC_045512.2	7231	C	T	p.Gly2322Gly	G2322G	3842.4	1719	1	0.00546448	0.000201709	0	ORF1ab	GU280_gp01	LOW	6966/21291	T	c.6966C>T	synonymous_variant	protein_coding	transcript	G2322G		GU280_gp01	1/2	75
NC_045512.2	4048	C	T	p.Gly1261Gly	G1261G	4003.04	5127	1	0.00546448	0.00019902	0	ORF1ab	GU280_gp01	LOW	3783/21291	T	c.3783C>T	synonymous_variant	protein_coding	transcript	G1261G		GU280_gp01	1/2	74
NC_045512.2	25496	T	C	p.Ile35Thr	I35T	3107.12	25110	1	0.00546448	0.000196331	0	ORF3a	GU280_gp03	MODERATE	104/828	C	c.104T>C	missense_variant	protein_coding	transcript	I35T		GU280_gp03	1/1	73
NC_045512.2	28732	C	T	p.Asn153Asn	N153N	879.23	107	1	0.00546448	0.000196331	0	N	GU280_gp10	LOW	459/1260	T	c.459C>T	synonymous_variant	protein_coding	transcript	N153N		GU280_gp10	1/1	73
NC_045512.2	14670	C	T	p.Val4802Val	V4802V	1847.42	197	1	0.00546448	0.000185573	0	ORF1ab	GU280_gp01	LOW	14406/21291	T	c.14406C>T	synonymous_variant	protein_coding	transcript	V4802V		GU280_gp01	2/2	69
NC_045512.2	7393	G	A	p.Pro2376Pro	P2376P	3993.57	1356	1	0.00546448	0.000185573	0	ORF1ab	GU280_gp01	LOW	7128/21291	A	c.7128G>A	synonymous_variant	protein_coding	transcript	P2376P		GU280_gp01	1/2	69
NC_045512.2	12644	A	G	p.Ile4127Val	I4127V	40.32	2713	1	0.00546448	0.000182883	0	ORF1ab	GU280_gp01	MODERATE	12379/21291	G	c.12379A>G	missense_variant	protein_coding	transcript	I4127V		GU280_gp01	1/2	68
NC_045512.2	17939	C	T	p.Ala5892Val	A5892V	3911.29	4275	1	0.00546448	0.000182883	0	ORF1ab	GU280_gp01	MODERATE	17675/21291	T	c.17675C>T	missense_variant	protein_coding	transcript	A5892V		GU280_gp01	2/2	68
NC_045512.2	26892	C	T	p.Leu124Phe	L124F	3203.01	4976	1	0.00546448	0.000174815	0	M	GU280_gp05	MODERATE	370/669	T	c.370C>T	missense_variant	protein_coding	transcript	L124F		GU280_gp05	1/1	65
NC_045512.2	29838	C	T	.	.	2883.58	2834	1	0.00546448	0.000174815	0	S	GU280_gp02	MODIFIER	.	T	c.*4454C>T	downstream_gene_variant	protein_coding	transcript	.		GU280_gp02	.	65
NC_045512.2	23084	T	C	p.Tyr508His	Y508H	3904	7987	1	0.00546448	0.000172125	0	S	GU280_gp02	MODERATE	1522/3822	C	c.1522T>C	missense_variant	protein_coding	transcript	Y508H		GU280_gp02	1/1	64
NC_045512.2	5051	C	T	p.Pro1596Ser	P1596S	3907.73	4662	1	0.00546448	0.000169436	0	ORF1ab	GU280_gp01	MODERATE	4786/21291	T	c.4786C>T	missense_variant	protein_coding	transcript	P1596S		GU280_gp01	1/2	63
NC_045512.2	8733	C	T	p.Thr2823Ile	T2823I	3904.2	7438	1	0.00546448	0.000169436	0	ORF1ab	GU280_gp01	MODERATE	8468/21291	T	c.8468C>T	missense_variant	protein_coding	transcript	T2823I		GU280_gp01	1/2	63
NC_045512.2	15108	C	T	p.Thr4948Thr	T4948T	3886.38	11537	1	0.00546448	0.000166746	0	ORF1ab	GU280_gp01	LOW	14844/21291	T	c.14844C>T	synonymous_variant	protein_coding	transcript	T4948T		GU280_gp01	2/2	62
NC_045512.2	27760	T	A	p.Ile2Asn	I2N	22.22	52	1	0.00546448	0.000166746	0	ORF7b	GU280_gp08	MODERATE	5/132	A	c.5T>A	missense_variant	protein_coding	transcript	I2N		GU280_gp08	1/1	62
NC_045512.2	13252	C	T	p.Tyr4329Tyr	Y4329Y	3882.59	4253	1	0.00546448	0.000164057	0	ORF1ab	GU280_gp01	LOW	12987/21291	T	c.12987C>T	synonymous_variant	protein_coding	transcript	Y4329Y		GU280_gp01	1/2	61
NC_045512.2	29766	GAACAATGCTA	G	.	.	2321.44	1543	1	0.00546448	0.000161368	0	S	GU280_gp02	MODIFIER	.	G	c.*4383_*4392delAACAATGCTA	downstream_gene_variant	protein_coding	transcript	.		GU280_gp02	.	60
NC_045512.2	19875	C	T	p.Ile6537Ile	I6537I	3895.42	1437	1	0.00546448	0.000158678	0	ORF1ab	GU280_gp01	LOW	19611/21291	T	c.19611C>T	synonymous_variant	protein_coding	transcript	I6537I		GU280_gp01	2/2	59
NC_045512.2	22604	G	T	p.Ala348Ser	A348S	3941.82	11001	1	0.00546448	0.000158678	0	S	GU280_gp02	MODERATE	1042/3822	T	c.1042G>T	missense_variant	protein_coding	transcript	A348S		GU280_gp02	1/1	59
NC_045512.2	29527	G	A	p.Gln418Gln	Q418Q	3883.14	766	1	0.00546448	0.000158678	0	N	GU280_gp10	LOW	1254/1260	A	c.1254G>A	synonymous_variant	protein_coding	transcript	Q418Q		GU280_gp10	1/1	59
NC_045512.2	9907	C	T	p.Tyr3214Tyr	Y3214Y	1552.18	173	1	0.00546448	0.000155989	0	ORF1ab	GU280_gp01	LOW	9642/21291	T	c.9642C>T	synonymous_variant	protein_coding	transcript	Y3214Y		GU280_gp01	1/2	58
NC_045512.2	27708	G	A	p.Ala105Ala	A105A	1780.93	182	1	0.00546448	0.000153299	0	ORF7a	GU280_gp07	LOW	315/366	A	c.315G>A	synonymous_variant	protein_coding	transcript	A105A		GU280_gp07	1/1	57
NC_045512.2	23855	C	T	p.Arg765Cys	R765C	655.74	96	1	0.00546448	0.00015061	0	S	GU280_gp02	MODERATE	2293/3822	T	c.2293C>T	missense_variant	protein_coding	transcript	R765C		GU280_gp02	1/1	56
NC_045512.2	20568	G	A	p.Lys6768Lys	K6768K	3447.48	31790	1	0.00546448	0.00014792	0	ORF1ab	GU280_gp01	LOW	20304/21291	A	c.20304G>A	synonymous_variant	protein_coding	transcript	K6768K		GU280_gp01	2/2	55
NC_045512.2	9451	C	T	p.Tyr3062Tyr	Y3062Y	3947.12	11073	1	0.00546448	0.00014792	0	ORF1ab	GU280_gp01	LOW	9186/21291	T	c.9186C>T	synonymous_variant	protein_coding	transcript	Y3062Y		GU280_gp01	1/2	55
NC_045512.2	1685	G	A	p.Ala474Thr	A474T	406.34	50	1	0.00546448	0.000145231	0	ORF1ab	GU280_gp01	MODERATE	1420/21291	A	c.1420G>A	missense_variant	protein_coding	transcript	A474T		GU280_gp01	1/2	54
NC_045512.2	23315	C	T	p.Leu585Phe	L585F	3729.09	1952	1	0.00546448	0.000145231	0	S	GU280_gp02	MODERATE	1753/3822	T	c.1753C>T	missense_variant	protein_coding	transcript	L585F		GU280_gp02	1/1	54
NC_045512.2	23608	G	A	p.Arg682Arg	R682R	3926.45	10863	1	0.00546448	0.000142541	0	S	GU280_gp02	LOW	2046/3822	A	c.2046G>A	synonymous_variant	protein_coding	transcript	R682R		GU280_gp02	1/1	53
NC_045512.2	28085	G	T	p.Glu64Asp	E64D	3630.96	9067	1	0.00546448	0.000142541	0	ORF8	GU280_gp09	MODERATE	192/366	T	c.192G>T	missense_variant	protein_coding	transcript	E64D		GU280_gp09	1/1	53
NC_045512.2	18880	G	T	p.Ala6206Ser	A6206S	41.04	40418	1	0.00546448	0.000139852	0	ORF1ab	GU280_gp01	MODERATE	18616/21291	T	c.18616G>T	missense_variant	protein_coding	transcript	A6206S		GU280_gp01	2/2	52
NC_045512.2	24399	G	T	p.Gly946Val	G946V	2503.3	250	1	0.00546448	0.000139852	0	S	GU280_gp02	MODERATE	2837/3822	T	c.2837G>T	missense_variant	protein_coding	transcript	G946V		GU280_gp02	1/1	52
NC_045512.2	28580	G	A	p.Asp103Asn	D103N	3917.53	843	1	0.00546448	0.000139852	0	N	GU280_gp10	MODERATE	307/1260	A	c.307G>A	missense_variant	protein_coding	transcript	D103N		GU280_gp10	1/1	52
NC_045512.2	4548	A	G	p.Lys1428Arg	K1428R	177.43	247	1	0.00546448	0.000139852	0	ORF1ab	GU280_gp01	MODERATE	4283/21291	G	c.4283A>G	missense_variant	protein_coding	transcript	K1428R		GU280_gp01	1/2	52
NC_045512.2	11036	C	T	p.Leu3591Phe	L3591F	3603.16	423	1	0.00546448	0.000137162	0	ORF1ab	GU280_gp01	MODERATE	10771/21291	T	c.10771C>T	missense_variant	protein_coding	transcript	L3591F		GU280_gp01	1/2	51
NC_045512.2	1620	A	G	p.Glu452Gly	E452G	3838.7	8799	1	0.00546448	0.000137162	0	ORF1ab	GU280_gp01	MODERATE	1355/21291	G	c.1355A>G	missense_variant	protein_coding	transcript	E452G		GU280_gp01	1/2	51
NC_045512.2	2518	G	T	p.Val751Val	V751V	3854.1	2371	1	0.00546448	0.000131783	0	ORF1ab	GU280_gp01	LOW	2253/21291	T	c.2253G>T	synonymous_variant	protein_coding	transcript	V751V		GU280_gp01	1/2	49
NC_045512.2	8303	G	A	p.Val2680Ile	V2680I	3858.98	5150	1	0.00546448	0.000129094	0	ORF1ab	GU280_gp01	MODERATE	8038/21291	A	c.8038G>A	missense_variant	protein_coding	transcript	V2680I		GU280_gp01	1/2	48
NC_045512.2	18394	G	T	p.Ala6044Ser	A6044S	3726.53	4984	1	0.00546448	0.000126405	0.00377358	ORF1ab	GU280_gp01	MODERATE	18130/21291	T	c.18130G>T	missense_variant	protein_coding	transcript	A6044S		GU280_gp01	2/2	47
NC_045512.2	1889	C	T	p.Arg542Cys	R542C	3949.54	994	1	0.00546448	0.000126405	0	ORF1ab	GU280_gp01	MODERATE	1624/21291	T	c.1624C>T	missense_variant	protein_coding	transcript	R542C		GU280_gp01	1/2	47
NC_045512.2	24979	T	C	p.Asp1139Asp	D1139D	3953.82	12143	1	0.00546448	0.000123715	0	S	GU280_gp02	LOW	3417/3822	C	c.3417T>C	synonymous_variant	protein_coding	transcript	D1139D		GU280_gp02	1/1	46
NC_045512.2	6123	G	A	p.Arg1953Lys	R1953K	3984.68	9411	1	0.00546448	0.000123715	0	ORF1ab	GU280_gp01	MODERATE	5858/21291	A	c.5858G>A	missense_variant	protein_coding	transcript	R1953K		GU280_gp01	1/2	46
NC_045512.2	20931	G	A	p.Thr6889Thr	T6889T	3868.71	1412	1	0.00546448	0.000121026	0	ORF1ab	GU280_gp01	LOW	20667/21291	A	c.20667G>A	synonymous_variant	protein_coding	transcript	T6889T		GU280_gp01	2/2	45
NC_045512.2	26776	C	T	p.Ala85Val	A85V	3961.22	10441	1	0.00546448	0.000121026	0	M	GU280_gp05	MODERATE	254/669	T	c.254C>T	missense_variant	protein_coding	transcript	A85V		GU280_gp05	1/1	45
NC_045512.2	27163	G	T	p.Ser214Ile	S214I	43.28	525	1	0.00546448	0.000121026	0	M	GU280_gp05	MODERATE	641/669	T	c.641G>T	missense_variant	protein_coding	transcript	S214I		GU280_gp05	1/1	45
NC_045512.2	28272	A	G	.	.	3420.79	4261	1	0.00546448	0.000121026	0.00377358	N	GU280_gp10	MODIFIER	.	G	c.-2A>G	upstream_gene_variant	protein_coding	transcript	.		GU280_gp10	.	45
NC_045512.2	21775	T	C	p.Ser71Ser	S71S	3836.79	14271	1	0.00546448	0.000118336	0	S	GU280_gp02	LOW	213/3822	C	c.213T>C	synonymous_variant	protein_coding	transcript	S71S		GU280_gp02	1/1	44
NC_045512.2	6101	G	A	p.Gly1946Ser	G1946S	3926.62	8786	1	0.00546448	0.000118336	0	ORF1ab	GU280_gp01	MODERATE	5836/21291	A	c.5836G>A	missense_variant	protein_coding	transcript	G1946S		GU280_gp01	1/2	44
NC_045512.2	11094	C	T	p.Ala3610Val	A3610V	1464.25	156	1	0.00546448	0.000115647	0	ORF1ab	GU280_gp01	MODERATE	10829/21291	T	c.10829C>T	missense_variant	protein_coding	transcript	A3610V		GU280_gp01	1/2	43
NC_045512.2	18246	C	T	p.Tyr5994Tyr	Y5994Y	2432.29	2984	1	0.00546448	0.000115647	0	ORF1ab	GU280_gp01	LOW	17982/21291	T	c.17982C>T	synonymous_variant	protein_coding	transcript	Y5994Y		GU280_gp01	2/2	43
NC_045512.2	2065	C	T	p.Tyr600Tyr	Y600Y	3695.81	6754	1	0.00546448	0.000115647	0	ORF1ab	GU280_gp01	LOW	1800/21291	T	c.1800C>T	synonymous_variant	protein_coding	transcript	Y600Y		GU280_gp01	1/2	43
NC_045512.2	13951	A	G	p.Ile4563Val	I4563V	3201.61	10093	1	0.00546448	0.000112957	0	ORF1ab	GU280_gp01	MODERATE	13687/21291	G	c.13687A>G	missense_variant	protein_coding	transcript	I4563V		GU280_gp01	2/2	42
NC_045512.2	22016	T	C	p.Trp152Arg	W152R	667.8	75	1	0.00546448	0.000112957	0	S	GU280_gp02	MODERATE	454/3822	C	c.454T>C	missense_variant	protein_coding	transcript	W152R		GU280_gp02	1/1	42
NC_045512.2	2284	G	A	p.Glu673Glu	E673E	702.25	87	1	0.00546448	0.000112957	0	ORF1ab	GU280_gp01	LOW	2019/21291	A	c.2019G>A	synonymous_variant	protein_coding	transcript	E673E		GU280_gp01	1/2	42
NC_045512.2	28356	A	G	p.Gln28Arg	Q28R	3967.04	8612	1	0.00546448	0.000112957	0	N	GU280_gp10	MODERATE	83/1260	G	c.83A>G	missense_variant	protein_coding	transcript	Q28R		GU280_gp10	1/1	42
NC_045512.2	23809	C	T	p.Cys749Cys	C749C	3844.43	2227	1	0.00546448	0.000110268	0	S	GU280_gp02	LOW	2247/3822	T	c.2247C>T	synonymous_variant	protein_coding	transcript	C749C		GU280_gp02	1/1	41
NC_045512.2	25567	G	T	p.Ala59Ser	A59S	3907.9	3547	1	0.00546448	0.000110268	0	ORF3a	GU280_gp03	MODERATE	175/828	T	c.175G>T	missense_variant	protein_coding	transcript	A59S		GU280_gp03	1/1	41
NC_045512.2	26257	G	T	p.Val5Phe	V5F	3646.2	7457	1	0.00546448	0.000110268	0.135849	E	GU280_gp04	MODERATE	13/228	T	c.13G>T	missense_variant	protein_coding	transcript	V5F		GU280_gp04	1/1	41
NC_045512.2	27828	C	T	p.Leu25Phe	L25F	62.86	4623	1	0.00546448	0.000110268	0	ORF7b	GU280_gp08	MODERATE	73/132	T	c.73C>T	missense_variant	protein_coding	transcript	L25F		GU280_gp08	1/1	41
NC_045512.2	23557	C	G	p.Pro665Pro	P665P	169.75	2847	1	0.00546448	0.000107578	0	S	GU280_gp02	LOW	1995/3822	G	c.1995C>G	synonymous_variant	protein_coding	transcript	P665P		GU280_gp02	1/1	40
NC_045512.2	26601	C	T	p.Leu27Leu	L27L	3845.44	18979	1	0.00546448	0.000107578	0	M	GU280_gp05	LOW	79/669	T	c.79C>T	synonymous_variant	protein_coding	transcript	L27L		GU280_gp05	1/1	40
NC_045512.2	6151	C	T	p.Asp1962Asp	D1962D	3601.59	632	1	0.00546448	0.000107578	0	ORF1ab	GU280_gp01	LOW	5886/21291	T	c.5886C>T	synonymous_variant	protein_coding	transcript	D1962D		GU280_gp01	1/2	40
NC_045512.2	8082	T	C	p.Met2606Thr	M2606T	3943.85	5182	1	0.00546448	0.000107578	0	ORF1ab	GU280_gp01	MODERATE	7817/21291	C	c.7817T>C	missense_variant	protein_coding	transcript	M2606T		GU280_gp01	1/2	40
NC_045512.2	1104	T	C	p.Ile280Thr	I280T	3962.93	9746	1	0.00546448	0.000104889	0	ORF1ab	GU280_gp01	MODERATE	839/21291	C	c.839T>C	missense_variant	protein_coding	transcript	I280T		GU280_gp01	1/2	39
NC_045512.2	3052	G	A	p.Glu929Glu	E929E	3887.72	8208	1	0.00546448	0.000104889	0	ORF1ab	GU280_gp01	LOW	2787/21291	A	c.2787G>A	synonymous_variant	protein_coding	transcript	E929E		GU280_gp01	1/2	39
NC_045512.2	4501	A	G	p.Gln1412Gln	Q1412Q	3410.95	8744	1	0.00546448	0.000104889	0	ORF1ab	GU280_gp01	LOW	4236/21291	G	c.4236A>G	synonymous_variant	protein_coding	transcript	Q1412Q		GU280_gp01	1/2	39
NC_045512.2	9982	T	C	p.Asn3239Asn	N3239N	3926.21	17809	1	0.00546448	0.000104889	0.0113208	ORF1ab	GU280_gp01	LOW	9717/21291	C	c.9717T>C	synonymous_variant	protein_coding	transcript	N3239N		GU280_gp01	1/2	39
NC_045512.2	27758	G	A	p.Met1?	M1?	15.79	54	1	0.00546448	0.000102199	0	ORF7b	GU280_gp08	HIGH	3/132	A	c.3G>A	start_lost	protein_coding	transcript	M1?		GU280_gp08	1/1	38
NC_045512.2	110	C	T	.	.	235.76	5977	1	0.00546448	9.951e-05	0	ORF1ab	GU280_gp01	MODIFIER	.	T	c.-156C>T	upstream_gene_variant	protein_coding	transcript	.		GU280_gp01	.	37
NC_045512.2	16461	T	C	p.His5399His	H5399H	2760.28	21151	1	0.00546448	9.951e-05	0	ORF1ab	GU280_gp01	LOW	16197/21291	C	c.16197T>C	synonymous_variant	protein_coding	transcript	H5399H		GU280_gp01	2/2	37
NC_045512.2	17320	G	T	p.Ala5686Ser	A5686S	3725.97	9537	1	0.00546448	9.951e-05	0	ORF1ab	GU280_gp01	MODERATE	17056/21291	T	c.17056G>T	missense_variant	protein_coding	transcript	A5686S		GU280_gp01	2/2	37
NC_045512.2	23701	C	T	p.Ala713Ala	A713A	3967.34	2011	1	0.00546448	9.951e-05	0	S	GU280_gp02	LOW	2139/3822	T	c.2139C>T	synonymous_variant	protein_coding	transcript	A713A		GU280_gp02	1/1	37
NC_045512.2	6114	C	T	p.Pro1950Leu	P1950L	3754.71	3656	1	0.00546448	9.951e-05	0	ORF1ab	GU280_gp01	MODERATE	5849/21291	T	c.5849C>T	missense_variant	protein_coding	transcript	P1950L		GU280_gp01	1/2	37
NC_045512.2	6308	A	G	p.Ser2015Gly	S2015G	3825.14	83961	1	0.00546448	9.951e-05	0	ORF1ab	GU280_gp01	MODERATE	6043/21291	G	c.6043A>G	missense_variant	protein_coding	transcript	S2015G		GU280_gp01	1/2	37
NC_045512.2	11650	C	T	p.Gly3795Gly	G3795G	937.94	160	1	0.00546448	9.68205e-05	0	ORF1ab	GU280_gp01	LOW	11385/21291	T	c.11385C>T	synonymous_variant	protein_coding	transcript	G3795G		GU280_gp01	1/2	36
NC_045512.2	2155	G	T	p.Trp630Cys	W630C	3884.92	16694	1	0.00546448	9.68205e-05	0	ORF1ab	GU280_gp01	MODERATE	1890/21291	T	c.1890G>T	missense_variant	protein_coding	transcript	W630C		GU280_gp01	1/2	36
NC_045512.2	2849	G	A	p.Val862Ile	V862I	165.39	28	1	0.00546448	9.68205e-05	0	ORF1ab	GU280_gp01	MODERATE	2584/21291	A	c.2584G>A	missense_variant	protein_coding	transcript	V862I		GU280_gp01	1/2	36
NC_045512.2	3562	G	T	p.Val1099Val	V1099V	3847.36	7412	1	0.00546448	9.68205e-05	0	ORF1ab	GU280_gp01	LOW	3297/21291	T	c.3297G>T	synonymous_variant	protein_coding	transcript	V1099V		GU280_gp01	1/2	36
NC_045512.2	19156	C	T	p.His6298Tyr	H6298Y	3903.31	1414	1	0.00546448	8.87521e-05	0	ORF1ab	GU280_gp01	MODERATE	18892/21291	T	c.18892C>T	missense_variant	protein_coding	transcript	H6298Y		GU280_gp01	2/2	33
NC_045512.2	18492	A	G	p.Pro6076Pro	P6076P	3688.37	4397	1	0.00546448	8.60627e-05	0	ORF1ab	GU280_gp01	LOW	18228/21291	G	c.18228A>G	synonymous_variant	protein_coding	transcript	P6076P		GU280_gp01	2/2	32
NC_045512.2	8017	G	A	p.Ala2584Ala	A2584A	3894.57	4101	1	0.00546448	8.60627e-05	0	ORF1ab	GU280_gp01	LOW	7752/21291	A	c.7752G>A	synonymous_variant	protein_coding	transcript	A2584A		GU280_gp01	1/2	32
NC_045512.2	8892	C	T	p.Thr2876Ile	T2876I	1159.97	140	1	0.00546448	8.60627e-05	0	ORF1ab	GU280_gp01	MODERATE	8627/21291	T	c.8627C>T	missense_variant	protein_coding	transcript	T2876I		GU280_gp01	1/2	32
NC_045512.2	14757	C	T	p.His4831His	H4831H	3827.27	551	1	0.00546448	8.33732e-05	0	ORF1ab	GU280_gp01	LOW	14493/21291	T	c.14493C>T	synonymous_variant	protein_coding	transcript	H4831H		GU280_gp01	2/2	31
NC_045512.2	1740	A	G	p.Lys492Arg	K492R	3936.29	17909	1	0.00546448	8.33732e-05	0.00377358	ORF1ab	GU280_gp01	MODERATE	1475/21291	G	c.1475A>G	missense_variant	protein_coding	transcript	K492R		GU280_gp01	1/2	31
NC_045512.2	669	G	A	p.Ser135Asn	S135N	3883.18	13312	1	0.00546448	8.33732e-05	0	ORF1ab	GU280_gp01	MODERATE	404/21291	A	c.404G>A	missense_variant	protein_coding	transcript	S135N		GU280_gp01	1/2	31
NC_045512.2	9445	T	C	p.Leu3060Leu	L3060L	3765.93	3978	1	0.00546448	8.33732e-05	0	ORF1ab	GU280_gp01	LOW	9180/21291	C	c.9180T>C	synonymous_variant	protein_coding	transcript	L3060L		GU280_gp01	1/2	31
NC_045512.2	12817	G	T	p.Leu4184Leu	L4184L	3951.43	5245	1	0.00546448	8.06838e-05	0	ORF1ab	GU280_gp01	LOW	12552/21291	T	c.12552G>T	synonymous_variant	protein_coding	transcript	L4184L		GU280_gp01	1/2	30
NC_045512.2	11752	C	A	p.Leu3829Leu	L3829L	3915.98	12327	1	0.00546448	7.79943e-05	0	ORF1ab	GU280_gp01	LOW	11487/21291	A	c.11487C>A	synonymous_variant	protein_coding	transcript	L3829L		GU280_gp01	1/2	29
NC_045512.2	2507	C	T	p.Pro748Ser	P748S	2860.71	1903	1	0.00546448	7.79943e-05	0	ORF1ab	GU280_gp01	MODERATE	2242/21291	T	c.2242C>T	missense_variant	protein_coding	transcript	P748S		GU280_gp01	1/2	29
NC_045512.2	28287	G	A	p.Gly5Glu	G5E	3562.54	4522	1	0.00546448	7.79943e-05	0	N	GU280_gp10	MODERATE	14/1260	A	c.14G>A	missense_variant	protein_coding	transcript	G5E		GU280_gp10	1/1	29
NC_045512.2	29379	A	G	p.Lys369Arg	K369R	3408.42	3105	1	0.00546448	7.79943e-05	0	N	GU280_gp10	MODERATE	1106/1260	G	c.1106A>G	missense_variant	protein_coding	transcript	K369R		GU280_gp10	1/1	29
NC_045512.2	2944	G	A	p.Leu893Leu	L893L	3593.84	16771	1	0.00546448	7.79943e-05	0	ORF1ab	GU280_gp01	LOW	2679/21291	A	c.2679G>A	synonymous_variant	protein_coding	transcript	L893L		GU280_gp01	1/2	29
NC_045512.2	6213	C	T	p.Ala1983Val	A1983V	3473.08	12699	1	0.00546448	7.79943e-05	0	ORF1ab	GU280_gp01	MODERATE	5948/21291	T	c.5948C>T	missense_variant	protein_coding	transcript	A1983V		GU280_gp01	1/2	29
NC_045512.2	7823	C	T	p.His2520Tyr	H2520Y	44.03	63	1	0.00546448	7.79943e-05	0	ORF1ab	GU280_gp01	MODERATE	7558/21291	T	c.7558C>T	missense_variant	protein_coding	transcript	H2520Y		GU280_gp01	1/2	29
NC_045512.2	8713	C	T	p.Val2816Val	V2816V	3184.33	568	1	0.00546448	7.79943e-05	0	ORF1ab	GU280_gp01	LOW	8448/21291	T	c.8448C>T	synonymous_variant	protein_coding	transcript	V2816V		GU280_gp01	1/2	29
NC_045512.2	27428	T	C	p.Leu12Pro	L12P	3990.07	453	1	0.00546448	7.53049e-05	0	ORF7a	GU280_gp07	MODERATE	35/366	C	c.35T>C	missense_variant	protein_coding	transcript	L12P		GU280_gp07	1/1	28
NC_045512.2	28233	G	A	p.Val114Ile	V114I	3776.32	5454	1	0.00546448	7.53049e-05	0	ORF8	GU280_gp09	MODERATE	340/366	A	c.340G>A	missense_variant	protein_coding	transcript	V114I		GU280_gp09	1/1	28
NC_045512.2	11461	C	T	p.Ser3732Ser	S3732S	2084.99	2239	1	0.00546448	7.26154e-05	0	ORF1ab	GU280_gp01	LOW	11196/21291	T	c.11196C>T	synonymous_variant	protein_coding	transcript	S3732S		GU280_gp01	1/2	27
NC_045512.2	1479	C	T	p.Ala405Val	A405V	135.62	157	1	0.00546448	6.99259e-05	0	ORF1ab	GU280_gp01	MODERATE	1214/21291	T	c.1214C>T	missense_variant	protein_coding	transcript	A405V		GU280_gp01	1/2	26
NC_045512.2	28221	G	C	p.Glu110Gln	E110Q	3957.26	7518	1	0.00546448	6.99259e-05	0	ORF8	GU280_gp09	MODERATE	328/366	C	c.328G>C	missense_variant	protein_coding	transcript	E110Q		GU280_gp09	1/1	26
NC_045512.2	8939	G	T	p.Val2892Phe	V2892F	207.66	7908	1	0.00546448	6.99259e-05	0	ORF1ab	GU280_gp01	MODERATE	8674/21291	T	c.8674G>T	missense_variant	protein_coding	transcript	V2892F		GU280_gp01	1/2	26
NC_045512.2	1179	C	T	p.Pro305Leu	P305L	3935.48	741	1	0.00546448	6.72365e-05	0	ORF1ab	GU280_gp01	MODERATE	914/21291	T	c.914C>T	missense_variant	protein_coding	transcript	P305L		GU280_gp01	1/2	25
NC_045512.2	28230	G	T	p.Asp113Tyr	D113Y	3785.77	6734	1	0.00546448	6.72365e-05	0	ORF8	GU280_gp09	MODERATE	337/366	T	c.337G>T	missense_variant	protein_coding	transcript	D113Y		GU280_gp09	1/1	25
NC_045512.2	28250	T	G	p.Asp119Glu	D119E	1988.61	28329	1	0.00546448	6.72365e-05	0	ORF8	GU280_gp09	MODERATE	357/366	G	c.357T>G	missense_variant	protein_coding	transcript	D119E		GU280_gp09	1/1	25
NC_045512.2	8770	C	T	p.Asp2835Asp	D2835D	3957.22	16001	1	0.00546448	6.72365e-05	0	ORF1ab	GU280_gp01	LOW	8505/21291	T	c.8505C>T	synonymous_variant	protein_coding	transcript	D2835D		GU280_gp01	1/2	25
NC_045512.2	1069	G	A	p.Gly268Gly	G268G	3953.74	16176	1	0.00546448	6.4547e-05	0	ORF1ab	GU280_gp01	LOW	804/21291	A	c.804G>A	synonymous_variant	protein_coding	transcript	G268G		GU280_gp01	1/2	24
NC_045512.2	22369	T	C	p.Tyr269Tyr	Y269Y	3661.94	4104	1	0.00546448	6.4547e-05	0.00377358	S	GU280_gp02	LOW	807/3822	C	c.807T>C	synonymous_variant	protein_coding	transcript	Y269Y		GU280_gp02	1/1	24
NC_045512.2	28293	A	G	p.Gln7Arg	Q7R	3503.33	10960	1	0.00546448	6.4547e-05	0	N	GU280_gp10	MODERATE	20/1260	G	c.20A>G	missense_variant	protein_coding	transcript	Q7R		GU280_gp10	1/1	24
NC_045512.2	117	C	T	.	.	83.23	2795	1	0.00546448	6.18576e-05	0	ORF1ab	GU280_gp01	MODIFIER	.	T	c.-149C>T	upstream_gene_variant	protein_coding	transcript	.		GU280_gp01	.	23
NC_045512.2	13425	G	A	p.Arg4387His	R4387H	3915.51	4018	1	0.00546448	6.18576e-05	0	ORF1ab	GU280_gp01	MODERATE	13160/21291	A	c.13160G>A	missense_variant	protein_coding	transcript	R4387H		GU280_gp01	1/2	23
NC_045512.2	2019	T	C	p.Met585Thr	M585T	3821.63	17388	1	0.00546448	6.18576e-05	0	ORF1ab	GU280_gp01	MODERATE	1754/21291	C	c.1754T>C	missense_variant	protein_coding	transcript	M585T		GU280_gp01	1/2	23
NC_045512.2	1982	A	G	p.Ile573Val	I573V	2802.85	3530	1	0.00546448	5.91681e-05	0	ORF1ab	GU280_gp01	MODERATE	1717/21291	G	c.1717A>G	missense_variant	protein_coding	transcript	I573V		GU280_gp01	1/2	22
NC_045512.2	20466	T	C	p.Asp6734Asp	D6734D	3632.29	2937	1	0.00546448	5.91681e-05	0	ORF1ab	GU280_gp01	LOW	20202/21291	C	c.20202T>C	synonymous_variant	protein_coding	transcript	D6734D		GU280_gp01	2/2	22
NC_045512.2	23989	A	T	p.Pro809Pro	P809P	3795.79	2793	1	0.00546448	5.91681e-05	0	S	GU280_gp02	LOW	2427/3822	T	c.2427A>T	synonymous_variant	protein_coding	transcript	P809P		GU280_gp02	1/1	22
NC_045512.2	24990	C	T	p.Pro1143Leu	P1143L	3903.49	3933	1	0.00546448	5.91681e-05	0	S	GU280_gp02	MODERATE	3428/3822	T	c.3428C>T	missense_variant	protein_coding	transcript	P1143L		GU280_gp02	1/1	22
NC_045512.2	520	GGTT	G	p.Val86del	V86	66.61	13417	1	0.00546448	5.91681e-05	0	ORF1ab	GU280_gp01	MODERATE	257/21291	G	c.257_259delTTG	disruptive_inframe_deletion	protein_coding	transcript	V86		GU280_gp01	1/2	22
NC_045512.2	15596	A	G	p.Tyr5111Cys	Y5111C	3874.71	177691	1	0.00546448	5.64786e-05	0	ORF1ab	GU280_gp01	MODERATE	15332/21291	G	c.15332A>G	missense_variant	protein_coding	transcript	Y5111C		GU280_gp01	2/2	21
NC_045512.2	21177	A	G	p.Glu6971Glu	E6971E	3911.8	2479	1	0.00546448	5.64786e-05	0	ORF1ab	GU280_gp01	LOW	20913/21291	G	c.20913A>G	synonymous_variant	protein_coding	transcript	E6971E		GU280_gp01	2/2	21
NC_045512.2	25523	G	A	p.Gly44Glu	G44E	2916.58	9092	1	0.00546448	5.64786e-05	0	ORF3a	GU280_gp03	MODERATE	131/828	A	c.131G>A	missense_variant	protein_coding	transcript	G44E		GU280_gp03	1/1	21
NC_045512.2	5036	G	A	p.Gly1591Arg	G1591R	2297.13	1291	1	0.00546448	5.64786e-05	0	ORF1ab	GU280_gp01	MODERATE	4771/21291	A	c.4771G>A	missense_variant	protein_coding	transcript	G1591R		GU280_gp01	1/2	21
NC_045512.2	12382	G	A	p.Lys4039Lys	K4039K	3839.65	13386	1	0.00546448	5.37892e-05	0	ORF1ab	GU280_gp01	LOW	12117/21291	A	c.12117G>A	synonymous_variant	protein_coding	transcript	K4039K		GU280_gp01	1/2	20
NC_045512.2	220	A	G	.	.	1355.32	141	1	0.00546448	5.37892e-05	0	ORF1ab	GU280_gp01	MODIFIER	.	G	c.-46A>G	upstream_gene_variant	protein_coding	transcript	.		GU280_gp01	.	20
NC_045512.2	22047	G	T	p.Ser162Ile	S162I	2261.06	12516	1	0.00546448	5.37892e-05	0	S	GU280_gp02	MODERATE	485/3822	T	c.485G>T	missense_variant	protein_coding	transcript	S162I		GU280_gp02	1/1	20
NC_045512.2	29742	G	C	.	.	3820.49	2672	1	0.00546448	5.37892e-05	0	S	GU280_gp02	MODIFIER	.	C	c.*4358G>C	downstream_gene_variant	protein_coding	transcript	.		GU280_gp02	.	20
NC_045512.2	3286	G	T	p.Glu1007Asp	E1007D	3947.08	1066	1	0.00546448	5.37892e-05	0.00377358	ORF1ab	GU280_gp01	MODERATE	3021/21291	T	c.3021G>T	missense_variant	protein_coding	transcript	E1007D		GU280_gp01	1/2	20
NC_045512.2	3947	G	T	p.Asp1228Tyr	D1228Y	377.59	40	1	0.00546448	5.37892e-05	0	ORF1ab	GU280_gp01	MODERATE	3682/21291	T	c.3682G>T	missense_variant	protein_coding	transcript	D1228Y		GU280_gp01	1/2	20
NC_045512.2	4120	T	C	p.Tyr1285Tyr	Y1285Y	16.7	5	1	0.00546448	5.37892e-05	0	ORF1ab	GU280_gp01	LOW	3855/21291	C	c.3855T>C	synonymous_variant	protein_coding	transcript	Y1285Y		GU280_gp01	1/2	20
NC_045512.2	10567	T	C	p.Val3434Val	V3434V	3821.71	11527	1	0.00546448	5.10997e-05	0	ORF1ab	GU280_gp01	LOW	10302/21291	C	c.10302T>C	synonymous_variant	protein_coding	transcript	V3434V		GU280_gp01	1/2	19
NC_045512.2	2561	T	C	p.Leu766Leu	L766L	3745.33	2769	1	0.00546448	5.10997e-05	0	ORF1ab	GU280_gp01	LOW	2296/21291	C	c.2296T>C	synonymous_variant	protein_coding	transcript	L766L		GU280_gp01	1/2	19
NC_045512.2	9763	C	T	p.Val3166Val	V3166V	778.12	91	1	0.00546448	5.10997e-05	0	ORF1ab	GU280_gp01	LOW	9498/21291	T	c.9498C>T	synonymous_variant	protein_coding	transcript	V3166V		GU280_gp01	1/2	19
NC_045512.2	19326	A	G	p.Pro6354Pro	P6354P	3721.99	400	1	0.00546448	4.84103e-05	0	ORF1ab	GU280_gp01	LOW	19062/21291	G	c.19062A>G	synonymous_variant	protein_coding	transcript	P6354P		GU280_gp01	2/2	18
NC_045512.2	29110	A	T	p.Pro279Pro	P279P	3967.06	6729	1	0.00546448	4.84103e-05	0	N	GU280_gp10	LOW	837/1260	T	c.837A>T	synonymous_variant	protein_coding	transcript	P279P		GU280_gp10	1/1	18
NC_045512.2	4240	T	C	p.Tyr1325Tyr	Y1325Y	3801.61	1719	1	0.00546448	4.84103e-05	0	ORF1ab	GU280_gp01	LOW	3975/21291	C	c.3975T>C	synonymous_variant	protein_coding	transcript	Y1325Y		GU280_gp01	1/2	18
NC_045512.2	4936	G	A	p.Lys1557Lys	K1557K	3986.35	5414	1	0.00546448	4.84103e-05	0	ORF1ab	GU280_gp01	LOW	4671/21291	A	c.4671G>A	synonymous_variant	protein_coding	transcript	K1557K		GU280_gp01	1/2	18
NC_045512.2	5038	A	G	p.Gly1591Gly	G1591G	3611.93	488	1	0.00546448	4.84103e-05	0	ORF1ab	GU280_gp01	LOW	4773/21291	G	c.4773A>G	synonymous_variant	protein_coding	transcript	G1591G		GU280_gp01	1/2	18
NC_045512.2	10995	A	G	p.Lys3577Arg	K3577R	3521.31	4211	1	0.00546448	4.57208e-05	0	ORF1ab	GU280_gp01	MODERATE	10730/21291	G	c.10730A>G	missense_variant	protein_coding	transcript	K3577R		GU280_gp01	1/2	17
NC_045512.2	28251	T	C	p.Phe120Leu	F120L	1479.75	13523	1	0.00546448	4.57208e-05	0	ORF8	GU280_gp09	MODERATE	358/366	C	c.358T>C	missense_variant	protein_coding	transcript	F120L		GU280_gp09	1/1	17
NC_045512.2	28873	C	T	p.Gly200Gly	G200G	3635.83	717	1	0.00546448	4.57208e-05	0	N	GU280_gp10	LOW	600/1260	T	c.600C>T	synonymous_variant	protein_coding	transcript	G200G		GU280_gp10	1/1	17
NC_045512.2	12612	T	C	p.Met4116Thr	M4116T	412.55	60	1	0.00546448	4.30313e-05	0	ORF1ab	GU280_gp01	MODERATE	12347/21291	C	c.12347T>C	missense_variant	protein_coding	transcript	M4116T		GU280_gp01	1/2	16
NC_045512.2	16275	A	G	p.Ser5337Ser	S5337S	779.61	28364	1	0.00546448	4.30313e-05	0	ORF1ab	GU280_gp01	LOW	16011/21291	G	c.16011A>G	synonymous_variant	protein_coding	transcript	S5337S		GU280_gp01	2/2	16
NC_045512.2	26467	G	T	p.Val75Phe	V75F	2404.1	1337	1	0.00546448	4.30313e-05	0	E	GU280_gp04	MODERATE	223/228	T	c.223G>T	missense_variant	protein_coding	transcript	V75F		GU280_gp04	1/1	16
NC_045512.2	29330	C	T	p.Leu353Leu	L353L	2737.14	374	1	0.00546448	4.30313e-05	0	N	GU280_gp10	LOW	1057/1260	T	c.1057C>T	synonymous_variant	protein_coding	transcript	L353L		GU280_gp10	1/1	16
NC_045512.2	2596	A	G	p.Pro777Pro	P777P	3967.16	3333	1	0.00546448	4.03419e-05	0	ORF1ab	GU280_gp01	LOW	2331/21291	G	c.2331A>G	synonymous_variant	protein_coding	transcript	P777P		GU280_gp01	1/2	15
NC_045512.2	7483	A	G	p.Ser2406Ser	S2406S	2312.78	2409	1	0.00546448	4.03419e-05	0	ORF1ab	GU280_gp01	LOW	7218/21291	G	c.7218A>G	synonymous_variant	protein_coding	transcript	S2406S		GU280_gp01	1/2	15
NC_045512.2	12964	A	T	p.Gly4233Gly	G4233G	18.11	152	1	0.00546448	3.76524e-05	0	ORF1ab	GU280_gp01	LOW	12699/21291	T	c.12699A>T	synonymous_variant	protein_coding	transcript	G4233G		GU280_gp01	1/2	14
NC_045512.2	13416	A	G	p.Asp4384Gly	D4384G	3532.77	4272	1	0.00546448	3.76524e-05	0	ORF1ab	GU280_gp01	MODERATE	13151/21291	G	c.13151A>G	missense_variant	protein_coding	transcript	D4384G		GU280_gp01	1/2	14
NC_045512.2	16936	C	T	p.Pro5558Ser	P5558S	3591.36	11440	1	0.00546448	3.76524e-05	0	ORF1ab	GU280_gp01	MODERATE	16672/21291	T	c.16672C>T	missense_variant	protein_coding	transcript	P5558S		GU280_gp01	2/2	14
NC_045512.2	24085	T	A	p.Leu841Leu	L841L	3688.76	8311	1	0.00546448	3.76524e-05	0	S	GU280_gp02	LOW	2523/3822	A	c.2523T>A	synonymous_variant	protein_coding	transcript	L841L		GU280_gp02	1/1	14
NC_045512.2	14245	G	A	p.Asp4661Asn	D4661N	3264.82	4174	1	0.00546448	3.4963e-05	0	ORF1ab	GU280_gp01	MODERATE	13981/21291	A	c.13981G>A	missense_variant	protein_coding	transcript	D4661N		GU280_gp01	2/2	13
NC_045512.2	15334	A	G	p.Ile5024Val	I5024V	3845.87	7056	1	0.00546448	3.4963e-05	0	ORF1ab	GU280_gp01	MODERATE	15070/21291	G	c.15070A>G	missense_variant	protein_coding	transcript	I5024V		GU280_gp01	2/2	13
NC_045512.2	16719	A	G	p.Arg5485Arg	R5485R	3962.03	22333	1	0.00546448	3.4963e-05	0	ORF1ab	GU280_gp01	LOW	16455/21291	G	c.16455A>G	synonymous_variant	protein_coding	transcript	R5485R		GU280_gp01	2/2	13
NC_045512.2	18680	C	T	p.Ala6139Val	A6139V	16.64	27	1	0.00546448	3.4963e-05	0	ORF1ab	GU280_gp01	MODERATE	18416/21291	T	c.18416C>T	missense_variant	protein_coding	transcript	A6139V		GU280_gp01	2/2	13
NC_045512.2	22747	C	A	p.Val395Val	V395V	66.97	10	1	0.00546448	3.4963e-05	0	S	GU280_gp02	LOW	1185/3822	A	c.1185C>A	synonymous_variant	protein_coding	transcript	V395V		GU280_gp02	1/1	13
NC_045512.2	23013	A	G	p.Glu484Gly	E484G	2728.62	7362	1	0.00546448	3.4963e-05	0	S	GU280_gp02	MODERATE	1451/3822	G	c.1451A>G	missense_variant	protein_coding	transcript	E484G		GU280_gp02	1/1	13
NC_045512.2	25820	C	T	p.Ala143Val	A143V	3827.63	413	1	0.00546448	3.4963e-05	0	ORF3a	GU280_gp03	MODERATE	428/828	T	c.428C>T	missense_variant	protein_coding	transcript	A143V		GU280_gp03	1/1	13
NC_045512.2	3949	T	C	p.Asp1228Asp	D1228D	2450.42	15303	1	0.00546448	3.4963e-05	0	ORF1ab	GU280_gp01	LOW	3684/21291	C	c.3684T>C	synonymous_variant	protein_coding	transcript	D1228D		GU280_gp01	1/2	13
NC_045512.2	5657	G	T	p.Val1798Leu	V1798L	1943.67	214	1	0.00546448	3.4963e-05	0	ORF1ab	GU280_gp01	MODERATE	5392/21291	T	c.5392G>T	missense_variant	protein_coding	transcript	V1798L		GU280_gp01	1/2	13
NC_045512.2	6317	C	A	p.Pro2018Thr	P2018T	2026.69	1116	1	0.00546448	3.4963e-05	0.00377358	ORF1ab	GU280_gp01	MODERATE	6052/21291	A	c.6052C>A	missense_variant	protein_coding	transcript	P2018T		GU280_gp01	1/2	13
NC_045512.2	14256	A	G	p.Lys4664Lys	K4664K	113.93	22329	1	0.00546448	3.22735e-05	0	ORF1ab	GU280_gp01	LOW	13992/21291	G	c.13992A>G	synonymous_variant	protein_coding	transcript	K4664K		GU280_gp01	2/2	12
NC_045512.2	1875	C	T	p.Ala537Val	A537V	3566.25	1600	1	0.00546448	3.22735e-05	0	ORF1ab	GU280_gp01	MODERATE	1610/21291	T	c.1610C>T	missense_variant	protein_coding	transcript	A537V		GU280_gp01	1/2	12
NC_045512.2	20088	T	C	p.Gly6608Gly	G6608G	3909.99	8998	1	0.00546448	3.22735e-05	0	ORF1ab	GU280_gp01	LOW	19824/21291	C	c.19824T>C	synonymous_variant	protein_coding	transcript	G6608G		GU280_gp01	2/2	12
NC_045512.2	25470	A	G	p.Ser26Ser	S26S	3966.54	7046	1	0.00546448	3.22735e-05	0	ORF3a	GU280_gp03	LOW	78/828	G	c.78A>G	synonymous_variant	protein_coding	transcript	S26S		GU280_gp03	1/1	12
NC_045512.2	9746	C	T	p.Leu3161Leu	L3161L	2884.82	1268	1	0.00546448	3.22735e-05	0	ORF1ab	GU280_gp01	LOW	9481/21291	T	c.9481C>T	synonymous_variant	protein_coding	transcript	L3161L		GU280_gp01	1/2	12
NC_045512.2	1418	G	A	p.Ala385Thr	A385T	3914.92	2201	1	0.00546448	2.9584e-05	0	ORF1ab	GU280_gp01	MODERATE	1153/21291	A	c.1153G>A	missense_variant	protein_coding	transcript	A385T		GU280_gp01	1/2	11
NC_045512.2	19938	C	T	p.Asp6558Asp	D6558D	2660.88	2269	1	0.00546448	2.9584e-05	0	ORF1ab	GU280_gp01	LOW	19674/21291	T	c.19674C>T	synonymous_variant	protein_coding	transcript	D6558D		GU280_gp01	2/2	11
NC_045512.2	21399	G	T	p.Met7045Ile	M7045I	3779.18	678	1	0.00546448	2.9584e-05	0	ORF1ab	GU280_gp01	MODERATE	21135/21291	T	c.21135G>T	missense_variant	protein_coding	transcript	M7045I		GU280_gp01	2/2	11
NC_045512.2	25342	C	T	p.Asp1260Asp	D1260D	3926.78	1557	1	0.00546448	2.9584e-05	0	S	GU280_gp02	LOW	3780/3822	T	c.3780C>T	synonymous_variant	protein_coding	transcript	D1260D		GU280_gp02	1/1	11
NC_045512.2	27655	A	T	p.Ile88Phe	I88F	3096.29	6413	1	0.00546448	2.9584e-05	0	ORF7a	GU280_gp07	MODERATE	262/366	T	c.262A>T	missense_variant	protein_coding	transcript	I88F		GU280_gp07	1/1	11
NC_045512.2	2830	G	A	p.Glu855Glu	E855E	3819.94	17305	1	0.00546448	2.9584e-05	0	ORF1ab	GU280_gp01	LOW	2565/21291	A	c.2565G>A	synonymous_variant	protein_coding	transcript	E855E		GU280_gp01	1/2	11
NC_045512.2	28995	A	T	p.Gln241Leu	Q241L	3871.5	38181	1	0.00546448	2.9584e-05	0	N	GU280_gp10	MODERATE	722/1260	T	c.722A>T	missense_variant	protein_coding	transcript	Q241L		GU280_gp10	1/1	11
NC_045512.2	29243	G	A	p.Val324Ile	V324I	3874.38	4584	1	0.00546448	2.9584e-05	0	N	GU280_gp10	MODERATE	970/1260	A	c.970G>A	missense_variant	protein_coding	transcript	V324I		GU280_gp10	1/1	11
NC_045512.2	6318	C	A	p.Pro2018Gln	P2018Q	3693.16	6522	1	0.00546448	2.9584e-05	0	ORF1ab	GU280_gp01	MODERATE	6053/21291	A	c.6053C>A	missense_variant	protein_coding	transcript	P2018Q		GU280_gp01	1/2	11
NC_045512.2	6473	G	A	p.Glu2070Lys	E2070K	3934.22	16870	1	0.00546448	2.9584e-05	0	ORF1ab	GU280_gp01	MODERATE	6208/21291	A	c.6208G>A	missense_variant	protein_coding	transcript	E2070K		GU280_gp01	1/2	11
NC_045512.2	14471	C	T	p.Thr4736Ile	T4736I	1168.67	117	1	0.00546448	2.68946e-05	0	ORF1ab	GU280_gp01	MODERATE	14207/21291	T	c.14207C>T	missense_variant	protein_coding	transcript	T4736I		GU280_gp01	2/2	10
NC_045512.2	17070	T	C	p.Ser5602Ser	S5602S	3827.94	11054	1	0.00546448	2.68946e-05	0	ORF1ab	GU280_gp01	LOW	16806/21291	C	c.16806T>C	synonymous_variant	protein_coding	transcript	S5602S		GU280_gp01	2/2	10
NC_045512.2	22100	G	A	p.Glu180Lys	E180K	3824.4	1621	1	0.00546448	2.68946e-05	0	S	GU280_gp02	MODERATE	538/3822	A	c.538G>A	missense_variant	protein_coding	transcript	E180K		GU280_gp02	1/1	10
NC_045512.2	28761	A	G	p.Gln163Arg	Q163R	3665.72	46174	1	0.00546448	2.68946e-05	0	N	GU280_gp10	MODERATE	488/1260	G	c.488A>G	missense_variant	protein_coding	transcript	Q163R		GU280_gp10	1/1	10
NC_045512.2	29638	A	T	p.Ile27Ile	I27I	359.63	1333	1	0.00546448	2.68946e-05	0	ORF10	GU280_gp11	LOW	81/117	T	c.81A>T	synonymous_variant	protein_coding	transcript	I27I		GU280_gp11	1/1	10
NC_045512.2	19694	C	T	p.Ser6477Phe	S6477F	3829.04	983	1	0.00546448	2.42051e-05	0	ORF1ab	GU280_gp01	MODERATE	19430/21291	T	c.19430C>T	missense_variant	protein_coding	transcript	S6477F		GU280_gp01	2/2	9
NC_045512.2	19977	C	T	p.Leu6571Leu	L6571L	2993.11	4254	1	0.00546448	2.42051e-05	0	ORF1ab	GU280_gp01	LOW	19713/21291	T	c.19713C>T	synonymous_variant	protein_coding	transcript	L6571L		GU280_gp01	2/2	9
NC_045512.2	20523	T	C	p.Asp6753Asp	D6753D	3656.65	26039	1	0.00546448	2.42051e-05	0	ORF1ab	GU280_gp01	LOW	20259/21291	C	c.20259T>C	synonymous_variant	protein_coding	transcript	D6753D		GU280_gp01	2/2	9
NC_045512.2	26709	G	T	p.Ala63Ser	A63S	3561.14	2058	1	0.00546448	2.42051e-05	0	M	GU280_gp05	MODERATE	187/669	T	c.187G>T	missense_variant	protein_coding	transcript	A63S		GU280_gp05	1/1	9
NC_045512.2	27437	G	T	p.Cys15Phe	C15F	3840.3	4604	1	0.00546448	2.42051e-05	0	ORF7a	GU280_gp07	MODERATE	44/366	T	c.44G>T	missense_variant	protein_coding	transcript	C15F		GU280_gp07	1/1	9
NC_045512.2	29019	A	G	p.Lys249Arg	K249R	3865.91	1355	1	0.00546448	2.42051e-05	0	N	GU280_gp10	MODERATE	746/1260	G	c.746A>G	missense_variant	protein_coding	transcript	K249R		GU280_gp10	1/1	9
NC_045512.2	29806	A	T	.	.	3333.57	2604	1	0.00546448	2.42051e-05	0	S	GU280_gp02	MODIFIER	.	T	c.*4422A>T	downstream_gene_variant	protein_coding	transcript	.		GU280_gp02	.	9
NC_045512.2	13405	C	T	p.Gly4380Gly	G4380G	3950.94	20544	1	0.00546448	2.15157e-05	0	ORF1ab	GU280_gp01	LOW	13140/21291	T	c.13140C>T	synonymous_variant	protein_coding	transcript	G4380G		GU280_gp01	1/2	8
NC_045512.2	28764	G	A	p.Gly164Glu	G164E	3542.16	10334	1	0.00546448	2.15157e-05	0	N	GU280_gp10	MODERATE	491/1260	A	c.491G>A	missense_variant	protein_coding	transcript	G164E		GU280_gp10	1/1	8
NC_045512.2	10637	G	A	p.Gly3458Ser	G3458S	73.05	484	1	0.00546448	1.88262e-05	0	ORF1ab	GU280_gp01	MODERATE	10372/21291	A	c.10372G>A	missense_variant	protein_coding	transcript	G3458S		GU280_gp01	1/2	7
NC_045512.2	13415	G	A	p.Asp4384Asn	D4384N	3894.11	27911	1	0.00546448	1.88262e-05	0	ORF1ab	GU280_gp01	MODERATE	13150/21291	A	c.13150G>A	missense_variant	protein_coding	transcript	D4384N		GU280_gp01	1/2	7
NC_045512.2	13806	C	T	p.Tyr4514Tyr	Y4514Y	3914.35	2520	1	0.00546448	1.88262e-05	0	ORF1ab	GU280_gp01	LOW	13542/21291	T	c.13542C>T	synonymous_variant	protein_coding	transcript	Y4514Y		GU280_gp01	2/2	7
NC_045512.2	18042	T	C	p.Ala5926Ala	A5926A	3905.83	909	1	0.00546448	1.88262e-05	0	ORF1ab	GU280_gp01	LOW	17778/21291	C	c.17778T>C	synonymous_variant	protein_coding	transcript	A5926A		GU280_gp01	2/2	7
NC_045512.2	19728	T	C	p.Asp6488Asp	D6488D	3812.97	1974	1	0.00546448	1.88262e-05	0	ORF1ab	GU280_gp01	LOW	19464/21291	C	c.19464T>C	synonymous_variant	protein_coding	transcript	D6488D		GU280_gp01	2/2	7
NC_045512.2	22831	T	C	p.Tyr423Tyr	Y423Y	3262.84	24317	1	0.00546448	1.88262e-05	0	S	GU280_gp02	LOW	1269/3822	C	c.1269T>C	synonymous_variant	protein_coding	transcript	Y423Y		GU280_gp02	1/1	7
NC_045512.2	26286	T	C	p.Val14Val	V14V	3617.87	8260	1	0.00546448	1.88262e-05	0	E	GU280_gp04	LOW	42/228	C	c.42T>C	synonymous_variant	protein_coding	transcript	V14V		GU280_gp04	1/1	7
NC_045512.2	28108	A	T	p.Gln72Leu	Q72L	1527.68	1395	1	0.00546448	1.88262e-05	0	ORF8	GU280_gp09	MODERATE	215/366	T	c.215A>T	missense_variant	protein_coding	transcript	Q72L		GU280_gp09	1/1	7
NC_045512.2	3423	A	G	p.Lys1053Arg	K1053R	3705.57	1561	1	0.00546448	1.88262e-05	0	ORF1ab	GU280_gp01	MODERATE	3158/21291	G	c.3158A>G	missense_variant	protein_coding	transcript	K1053R		GU280_gp01	1/2	7
NC_045512.2	3645	A	G	p.Asp1127Gly	D1127G	2773.64	12608	1	0.00546448	1.88262e-05	0	ORF1ab	GU280_gp01	MODERATE	3380/21291	G	c.3380A>G	missense_variant	protein_coding	transcript	D1127G		GU280_gp01	1/2	7
NC_045512.2	7090	T	C	p.Asn2275Asn	N2275N	2391.86	249	1	0.00546448	1.88262e-05	0	ORF1ab	GU280_gp01	LOW	6825/21291	C	c.6825T>C	synonymous_variant	protein_coding	transcript	N2275N		GU280_gp01	1/2	7
NC_045512.2	3948	A	G	p.Asp1228Gly	D1228G	3928.66	3279	1	0.00546448	1.61368e-05	0	ORF1ab	GU280_gp01	MODERATE	3683/21291	G	c.3683A>G	missense_variant	protein_coding	transcript	D1228G		GU280_gp01	1/2	6
NC_045512.2	4174	T	A	p.Thr1303Thr	T1303T	3851.07	5110	1	0.00546448	1.61368e-05	0	ORF1ab	GU280_gp01	LOW	3909/21291	A	c.3909T>A	synonymous_variant	protein_coding	transcript	T1303T		GU280_gp01	1/2	6
NC_045512.2	7999	T	G	p.Ser2578Ser	S2578S	3947.24	942	1	0.00546448	1.61368e-05	0	ORF1ab	GU280_gp01	LOW	7734/21291	G	c.7734T>G	synonymous_variant	protein_coding	transcript	S2578S		GU280_gp01	1/2	6
NC_045512.2	8040	A	C	p.Asp2592Ala	D2592A	863.63	288	1	0.00546448	1.61368e-05	0	ORF1ab	GU280_gp01	MODERATE	7775/21291	C	c.7775A>C	missense_variant	protein_coding	transcript	D2592A		GU280_gp01	1/2	6
NC_045512.2	1003	A	G	p.Glu246Glu	E246E	687.22	104	1	0.00546448	1.34473e-05	0	ORF1ab	GU280_gp01	LOW	738/21291	G	c.738A>G	synonymous_variant	protein_coding	transcript	E246E		GU280_gp01	1/2	5
NC_045512.2	12381	A	G	p.Lys4039Arg	K4039R	3519.39	2646	1	0.00546448	1.34473e-05	0	ORF1ab	GU280_gp01	MODERATE	12116/21291	G	c.12116A>G	missense_variant	protein_coding	transcript	K4039R		GU280_gp01	1/2	5
NC_045512.2	13998	G	T	p.Leu4578Phe	L4578F	27.71	245	1	0.00546448	1.34473e-05	0	ORF1ab	GU280_gp01	MODERATE	13734/21291	T	c.13734G>T	missense_variant	protein_coding	transcript	L4578F		GU280_gp01	2/2	5
NC_045512.2	14471	C	A	p.Thr4736Asn	T4736N	40.01	130	1	0.00546448	1.34473e-05	0	ORF1ab	GU280_gp01	MODERATE	14207/21291	A	c.14207C>A	missense_variant	protein_coding	transcript	T4736N		GU280_gp01	2/2	5
NC_045512.2	15193	G	A	p.Ala4977Thr	A4977T	521.86	10682	1	0.00546448	1.34473e-05	0	ORF1ab	GU280_gp01	MODERATE	14929/21291	A	c.14929G>A	missense_variant	protein_coding	transcript	A4977T		GU280_gp01	2/2	5
NC_045512.2	17736	T	A	p.Leu5824Leu	L5824L	2125.76	894	1	0.00546448	1.34473e-05	0	ORF1ab	GU280_gp01	LOW	17472/21291	A	c.17472T>A	synonymous_variant	protein_coding	transcript	L5824L		GU280_gp01	2/2	5
NC_045512.2	18708	T	C	p.Thr6148Thr	T6148T	17.47	377	1	0.00546448	1.34473e-05	0	ORF1ab	GU280_gp01	LOW	18444/21291	C	c.18444T>C	synonymous_variant	protein_coding	transcript	T6148T		GU280_gp01	2/2	5
NC_045512.2	24662	C	A	p.Leu1034Ile	L1034I	3919.44	25307	1	0.00546448	1.34473e-05	0	S	GU280_gp02	MODERATE	3100/3822	A	c.3100C>A	missense_variant	protein_coding	transcript	L1034I		GU280_gp02	1/1	5
NC_045512.2	25543	G	A	p.Ala51Thr	A51T	3912.4	35382	1	0.00546448	1.34473e-05	0	ORF3a	GU280_gp03	MODERATE	151/828	A	c.151G>A	missense_variant	protein_coding	transcript	A51T		GU280_gp03	1/1	5
NC_045512.2	3492	A	G	p.Asn1076Ser	N1076S	3697.65	1268	1	0.00546448	1.34473e-05	0	ORF1ab	GU280_gp01	MODERATE	3227/21291	G	c.3227A>G	missense_variant	protein_coding	transcript	N1076S		GU280_gp01	1/2	5
NC_045512.2	8675	A	G	p.Ser2804Gly	S2804G	3067.43	19797	1	0.00546448	1.34473e-05	0	ORF1ab	GU280_gp01	MODERATE	8410/21291	G	c.8410A>G	missense_variant	protein_coding	transcript	S2804G		GU280_gp01	1/2	5
NC_045512.2	14847	A	G	p.Leu4861Leu	L4861L	3896.84	2116	1	0.00546448	1.07578e-05	0	ORF1ab	GU280_gp01	LOW	14583/21291	G	c.14583A>G	synonymous_variant	protein_coding	transcript	L4861L		GU280_gp01	2/2	4
NC_045512.2	15762	T	C	p.Gly5166Gly	G5166G	954.62	758	1	0.00546448	1.07578e-05	0	ORF1ab	GU280_gp01	LOW	15498/21291	C	c.15498T>C	synonymous_variant	protein_coding	transcript	G5166G		GU280_gp01	2/2	4
NC_045512.2	2442	A	G	p.Glu726Gly	E726G	3828.51	956	1	0.00546448	1.07578e-05	0	ORF1ab	GU280_gp01	MODERATE	2177/21291	G	c.2177A>G	missense_variant	protein_coding	transcript	E726G		GU280_gp01	1/2	4
NC_045512.2	2497	A	T	p.Gly744Gly	G744G	2396.31	8115	1	0.00546448	1.07578e-05	0	ORF1ab	GU280_gp01	LOW	2232/21291	T	c.2232A>T	synonymous_variant	protein_coding	transcript	G744G		GU280_gp01	1/2	4
NC_045512.2	25256	A	C	p.Ile1232Leu	I1232L	3744.96	14733	1	0.00546448	1.07578e-05	0	S	GU280_gp02	MODERATE	3694/3822	C	c.3694A>C	missense_variant	protein_coding	transcript	I1232L		GU280_gp02	1/1	4
NC_045512.2	5837	G	A	p.Glu1858Lys	E1858K	3937.06	34009	1	0.00546448	1.07578e-05	0	ORF1ab	GU280_gp01	MODERATE	5572/21291	A	c.5572G>A	missense_variant	protein_coding	transcript	E1858K		GU280_gp01	1/2	4
NC_045512.2	8545	T	C	p.Leu2760Leu	L2760L	3746	7565	1	0.00546448	1.07578e-05	0	ORF1ab	GU280_gp01	LOW	8280/21291	C	c.8280T>C	synonymous_variant	protein_coding	transcript	L2760L		GU280_gp01	1/2	4
NC_045512.2	9530	T	G	p.Phe3089Val	F3089V	409.5	51	1	0.00546448	1.07578e-05	0	ORF1ab	GU280_gp01	MODERATE	9265/21291	G	c.9265T>G	missense_variant	protein_coding	transcript	F3089V		GU280_gp01	1/2	4
NC_045512.2	9754	A	G	p.Arg3163Arg	R3163R	3898.91	10180	1	0.00546448	1.07578e-05	0	ORF1ab	GU280_gp01	LOW	9489/21291	G	c.9489A>G	synonymous_variant	protein_coding	transcript	R3163R		GU280_gp01	1/2	4
NC_045512.2	17218	G	A	p.Asp5652Asn	D5652N	3941.65	83476	1	0.00546448	8.06838e-06	0	ORF1ab	GU280_gp01	MODERATE	16954/21291	A	c.16954G>A	missense_variant	protein_coding	transcript	D5652N		GU280_gp01	2/2	3
NC_045512.2	20362	T	C	p.Leu6700Leu	L6700L	3651	5682	1	0.00546448	8.06838e-06	0	ORF1ab	GU280_gp01	LOW	20098/21291	C	c.20098T>C	synonymous_variant	protein_coding	transcript	L6700L		GU280_gp01	2/2	3
NC_045512.2	21849	A	C	p.Glu96Ala	E96A	1228.04	124	1	0.00546448	8.06838e-06	0	S	GU280_gp02	MODERATE	287/3822	C	c.287A>C	missense_variant	protein_coding	transcript	E96A		GU280_gp02	1/1	3
NC_045512.2	22110	A	T	p.Gln183Leu	Q183L	2691.64	11994	1	0.00546448	8.06838e-06	0	S	GU280_gp02	MODERATE	548/3822	T	c.548A>T	missense_variant	protein_coding	transcript	Q183L		GU280_gp02	1/1	3
NC_045512.2	2311	A	G	p.Val682Val	V682V	1795.9	187	1	0.00546448	8.06838e-06	0	ORF1ab	GU280_gp01	LOW	2046/21291	G	c.2046A>G	synonymous_variant	protein_coding	transcript	V682V		GU280_gp01	1/2	3
NC_045512.2	2425	T	C	p.Cys720Cys	C720C	4002.95	1499	1	0.00546448	8.06838e-06	0	ORF1ab	GU280_gp01	LOW	2160/21291	C	c.2160T>C	synonymous_variant	protein_coding	transcript	C720C		GU280_gp01	1/2	3
NC_045512.2	25020	A	C	p.Asp1153Ala	D1153A	3608.38	626	1	0.00546448	8.06838e-06	0.00754717	S	GU280_gp02	MODERATE	3458/3822	C	c.3458A>C	missense_variant	protein_coding	transcript	D1153A		GU280_gp02	1/1	3
NC_045512.2	2597	T	G	p.Leu778Val	L778V	1979.72	227	1	0.00546448	8.06838e-06	0	ORF1ab	GU280_gp01	MODERATE	2332/21291	G	c.2332T>G	missense_variant	protein_coding	transcript	L778V		GU280_gp01	1/2	3
NC_045512.2	26488	T	C	.	.	459.68	1119	1	0.00546448	8.06838e-06	0	M	GU280_gp05	MODIFIER	.	C	c.-35T>C	upstream_gene_variant	protein_coding	transcript	.		GU280_gp05	.	3
NC_045512.2	27834	A	G	p.Ile27Val	I27V	3904.06	3648	1	0.00546448	8.06838e-06	0	ORF7b	GU280_gp08	MODERATE	79/132	G	c.79A>G	missense_variant	protein_coding	transcript	I27V		GU280_gp08	1/1	3
NC_045512.2	3085	G	A	p.Glu940Glu	E940E	3927.83	2799	1	0.00546448	8.06838e-06	0	ORF1ab	GU280_gp01	LOW	2820/21291	A	c.2820G>A	synonymous_variant	protein_coding	transcript	E940E		GU280_gp01	1/2	3
NC_045512.2	3094	A	T	p.Pro943Pro	P943P	689.69	117	1	0.00546448	8.06838e-06	0	ORF1ab	GU280_gp01	LOW	2829/21291	T	c.2829A>T	synonymous_variant	protein_coding	transcript	P943P		GU280_gp01	1/2	3
NC_045512.2	3945	A	G	p.Gln1227Arg	Q1227R	3842.51	13805	1	0.00546448	8.06838e-06	0	ORF1ab	GU280_gp01	MODERATE	3680/21291	G	c.3680A>G	missense_variant	protein_coding	transcript	Q1227R		GU280_gp01	1/2	3
NC_045512.2	10223	T	C	p.Leu3320Leu	L3320L	3864.89	639	1	0.00546448	5.37892e-06	0	ORF1ab	GU280_gp01	LOW	9958/21291	C	c.9958T>C	synonymous_variant	protein_coding	transcript	L3320L		GU280_gp01	1/2	2
NC_045512.2	10370	A	G	p.Ile3369Val	I3369V	3241.14	356	1	0.00546448	5.37892e-06	0	ORF1ab	GU280_gp01	MODERATE	10105/21291	G	c.10105A>G	missense_variant	protein_coding	transcript	I3369V		GU280_gp01	1/2	2
NC_045512.2	11992	A	C	p.Glu3909Asp	E3909D	2891.77	30199	1	0.00546448	5.37892e-06	0	ORF1ab	GU280_gp01	MODERATE	11727/21291	C	c.11727A>C	missense_variant	protein_coding	transcript	E3909D		GU280_gp01	1/2	2
NC_045512.2	13015	A	G	p.Val4250Val	V4250V	3907.55	965	1	0.00546448	5.37892e-06	0	ORF1ab	GU280_gp01	LOW	12750/21291	G	c.12750A>G	synonymous_variant	protein_coding	transcript	V4250V		GU280_gp01	1/2	2
NC_045512.2	13312	T	C	p.Tyr4349Tyr	Y4349Y	3245.86	17531	1	0.00546448	5.37892e-06	0	ORF1ab	GU280_gp01	LOW	13047/21291	C	c.13047T>C	synonymous_variant	protein_coding	transcript	Y4349Y		GU280_gp01	1/2	2
NC_045512.2	18969	A	G	p.Arg6235Arg	R6235R	3779.55	9323	1	0.00546448	5.37892e-06	0	ORF1ab	GU280_gp01	LOW	18705/21291	G	c.18705A>G	synonymous_variant	protein_coding	transcript	R6235R		GU280_gp01	2/2	2
NC_045512.2	24688	T	C	p.Phe1042Phe	F1042F	3135.07	1705	1	0.00546448	5.37892e-06	0	S	GU280_gp02	LOW	3126/3822	C	c.3126T>C	synonymous_variant	protein_coding	transcript	F1042F		GU280_gp02	1/1	2
NC_045512.2	25341	A	G	p.Asp1260Gly	D1260G	105	716	1	0.00546448	5.37892e-06	0	S	GU280_gp02	MODERATE	3779/3822	G	c.3779A>G	missense_variant	protein_coding	transcript	D1260G		GU280_gp02	1/1	2
NC_045512.2	25472	A	G	p.Asp27Gly	D27G	2927.81	8924	1	0.00546448	5.37892e-06	0	ORF3a	GU280_gp03	MODERATE	80/828	G	c.80A>G	missense_variant	protein_coding	transcript	D27G		GU280_gp03	1/1	2
NC_045512.2	25639	T	C	p.Leu83Leu	L83L	3848.55	1779	1	0.00546448	5.37892e-06	0	ORF3a	GU280_gp03	LOW	247/828	C	c.247T>C	synonymous_variant	protein_coding	transcript	L83L		GU280_gp03	1/1	2
NC_045512.2	26847	A	T	p.Met109Leu	M109L	3983.35	12254	1	0.00546448	5.37892e-06	0	M	GU280_gp05	MODERATE	325/669	T	c.325A>T	missense_variant	protein_coding	transcript	M109L		GU280_gp05	1/1	2
NC_045512.2	28239	G	A	p.Val116Ile	V116I	3790.69	4130	1	0.00546448	5.37892e-06	0	ORF8	GU280_gp09	MODERATE	346/366	A	c.346G>A	missense_variant	protein_coding	transcript	V116I		GU280_gp09	1/1	2
NC_045512.2	4522	T	C	p.Gly1419Gly	G1419G	3818.34	545	1	0.00546448	5.37892e-06	0	ORF1ab	GU280_gp01	LOW	4257/21291	C	c.4257T>C	synonymous_variant	protein_coding	transcript	G1419G		GU280_gp01	1/2	2
NC_045512.2	5097	A	T	p.Asn1611Ile	N1611I	3753.35	12230	1	0.00546448	5.37892e-06	0	ORF1ab	GU280_gp01	MODERATE	4832/21291	T	c.4832A>T	missense_variant	protein_coding	transcript	N1611I		GU280_gp01	1/2	2
NC_045512.2	646	T	C	p.Gly127Gly	G127G	3802.8	10503	1	0.00546448	5.37892e-06	0	ORF1ab	GU280_gp01	LOW	381/21291	C	c.381T>C	synonymous_variant	protein_coding	transcript	G127G		GU280_gp01	1/2	2
NC_045512.2	6871	T	C	p.Thr2202Thr	T2202T	2660.81	279	1	0.00546448	5.37892e-06	0	ORF1ab	GU280_gp01	LOW	6606/21291	C	c.6606T>C	synonymous_variant	protein_coding	transcript	T2202T		GU280_gp01	1/2	2
NC_045512.2	8117	G	T	p.Ala2618Ser	A2618S	3977.6	7489	1	0.00546448	5.37892e-06	0	ORF1ab	GU280_gp01	MODERATE	7852/21291	T	c.7852G>T	missense_variant	protein_coding	transcript	A2618S		GU280_gp01	1/2	2
NC_045512.2	11571	TC	T,TT	p.Phe3770fs	F3770fs	1894.2	179	1	0.00546448	2.68946e-06	0	ORF1ab	GU280_gp01	HIGH	11307/21291	T	c.11307delC	frameshift_variant	protein_coding	transcript	F3770fs		GU280_gp01	1/2	1
NC_045512.2	13586	T	C	p.Leu4441Pro	L4441P	3937.62	3710	1	0.00546448	2.68946e-06	0	ORF1ab	GU280_gp01	MODERATE	13322/21291	C	c.13322T>C	missense_variant	protein_coding	transcript	L4441P		GU280_gp01	2/2	1
NC_045512.2	16318	A	G	p.Lys5352Glu	K5352E	3885.06	29127	1	0.00546448	2.68946e-06	0	ORF1ab	GU280_gp01	MODERATE	16054/21291	G	c.16054A>G	missense_variant	protein_coding	transcript	K5352E		GU280_gp01	2/2	1
NC_045512.2	16688	T	C	p.Ile5475Thr	I5475T	3947.95	4656	1	0.00546448	2.68946e-06	0	ORF1ab	GU280_gp01	MODERATE	16424/21291	C	c.16424T>C	missense_variant	protein_coding	transcript	I5475T		GU280_gp01	2/2	1
NC_045512.2	17945	T	C	p.Val5894Ala	V5894A	1236.47	154	1	0.00546448	2.68946e-06	0	ORF1ab	GU280_gp01	MODERATE	17681/21291	C	c.17681T>C	missense_variant	protein_coding	transcript	V5894A		GU280_gp01	2/2	1
NC_045512.2	18003	T	G	p.Ser5913Arg	S5913R	3934.83	2190	1	0.00546448	2.68946e-06	0	ORF1ab	GU280_gp01	MODERATE	17739/21291	G	c.17739T>G	missense_variant	protein_coding	transcript	S5913R		GU280_gp01	2/2	1
NC_045512.2	1897	A	G	p.Val544Val	V544V	3911.25	4323	1	0.00546448	2.68946e-06	0	ORF1ab	GU280_gp01	LOW	1632/21291	G	c.1632A>G	synonymous_variant	protein_coding	transcript	V544V		GU280_gp01	1/2	1
NC_045512.2	19440	A	G	p.Pro6392Pro	P6392P	3924.24	521	1	0.00546448	2.68946e-06	0	ORF1ab	GU280_gp01	LOW	19176/21291	G	c.19176A>G	synonymous_variant	protein_coding	transcript	P6392P		GU280_gp01	2/2	1
NC_045512.2	1997	C	A	p.Leu578Met	L578M	665.6	93	1	0.00546448	2.68946e-06	0	ORF1ab	GU280_gp01	MODERATE	1732/21291	A	c.1732C>A	missense_variant	protein_coding	transcript	L578M		GU280_gp01	1/2	1
NC_045512.2	21593	G	C	p.Val11Leu	V11L	3957.02	1324	1	0.00546448	2.68946e-06	0	S	GU280_gp02	MODERATE	31/3822	C	c.31G>C	missense_variant	protein_coding	transcript	V11L		GU280_gp02	1/1	1
NC_045512.2	22233	A	T	p.Glu224Val	E224V	29.01	15	1	0.00546448	2.68946e-06	0	S	GU280_gp02	MODERATE	671/3822	T	c.671A>T	missense_variant	protein_coding	transcript	E224V		GU280_gp02	1/1	1
NC_045512.2	22501	T	A	p.Tyr313*	Y313*	32.63	316	1	0.00546448	2.68946e-06	0	S	GU280_gp02	HIGH	939/3822	A	c.939T>A	stop_gained	protein_coding	transcript	Y313*		GU280_gp02	1/1	1
NC_045512.2	22695	A	G	p.Lys378Arg	K378R	3721.04	1792	1	0.00546448	2.68946e-06	0	S	GU280_gp02	MODERATE	1133/3822	G	c.1133A>G	missense_variant	protein_coding	transcript	K378R		GU280_gp02	1/1	1
NC_045512.2	22902	G	A	p.Gly447Asp	G447D	142.12	481	1	0.00546448	2.68946e-06	0	S	GU280_gp02	MODERATE	1340/3822	A	c.1340G>A	missense_variant	protein_coding	transcript	G447D		GU280_gp02	1/1	1
NC_045512.2	23378	A	G	p.Asn606Asp	N606D	1000	1841	1	0.00546448	2.68946e-06	0	S	GU280_gp02	MODERATE	1816/3822	G	c.1816A>G	missense_variant	protein_coding	transcript	N606D		GU280_gp02	1/1	1
NC_045512.2	25231	C	A	p.Gly1223Gly	G1223G	3944.65	741	1	0.00546448	2.68946e-06	0	S	GU280_gp02	LOW	3669/3822	A	c.3669C>A	synonymous_variant	protein_coding	transcript	G1223G		GU280_gp02	1/1	1
NC_045512.2	25941	C	T	p.Asp183Asp	D183D	4002.78	420	1	0.00546448	2.68946e-06	0	ORF3a	GU280_gp03	LOW	549/828	T	c.549C>T	synonymous_variant	protein_coding	transcript	D183D		GU280_gp03	1/1	1
NC_045512.2	26048	T	C	p.Leu219Ser	L219S	470.15	737	1	0.00546448	2.68946e-06	0	ORF3a	GU280_gp03	MODERATE	656/828	C	c.656T>C	missense_variant	protein_coding	transcript	L219S		GU280_gp03	1/1	1
NC_045512.2	27473	C	T	p.Thr27Ile	T27I	45.65	30	1	0.00546448	2.68946e-06	0	ORF7a	GU280_gp07	MODERATE	80/366	T	c.80C>T	missense_variant	protein_coding	transcript	T27I		GU280_gp07	1/1	1
NC_045512.2	424	A	T	p.Leu53Phe	L53F	3904.43	15083	1	0.00546448	2.68946e-06	0	ORF1ab	GU280_gp01	MODERATE	159/21291	T	c.159A>T	missense_variant	protein_coding	transcript	L53F		GU280_gp01	1/2	1
NC_045512.2	917	C	A	p.Gln218Lys	Q218K	39.19	221	1	0.00546448	2.68946e-06	0	ORF1ab	GU280_gp01	MODERATE	652/21291	A	c.652C>A	missense_variant	protein_coding	transcript	Q218K		GU280_gp01	1/2	1
NC_045512.2	11739	A	T	p.Ser3825Leu	S3825L	1000	1841	1	0.00546448	0	0	ORF1ab	GU280_gp01	MODERATE	11474/21291	T	c.11474A>T	missense_variant	protein_coding	transcript	S3825L		GU280_gp01	1/2	0
NC_045512.2	12596	C	A	p.Leu4111Ile	L4111I	2252.84	254	1	0.00546448	0	0	ORF1ab	GU280_gp01	MODERATE	12331/21291	A	c.12331C>A	missense_variant	protein_coding	transcript	L4111I		GU280_gp01	1/2	0
NC_045512.2	13742	T	C	p.Phe4493Ser	F4493S	108.08	144	1	0.00546448	0	0	ORF1ab	GU280_gp01	MODERATE	13478/21291	C	c.13478T>C	missense_variant	protein_coding	transcript	F4493S		GU280_gp01	2/2	0
NC_045512.2	14383	C	T	p.Val4707Phe	V4707F	1000	1841	1	0.00546448	0	0	ORF1ab	GU280_gp01	MODERATE	14119/21291	T	c.14119C>T	missense_variant	protein_coding	transcript	V4707F		GU280_gp01	2/2	0
NC_045512.2	15856	AC	AT,GA	p.Thr5198Asp	T5198D	2778.51	1188	1	0.00546448	0	0	ORF1ab	GU280_gp01	MODERATE	15592/21291	GA	c.15592_15593delACinsGA	missense_variant	protein_coding	transcript	T5198D		GU280_gp01	2/2	0
NC_045512.2	15882	G	A	p.Ser5206Ser	S5206S	1000	1841	1	0.00546448	0	0	ORF1ab	GU280_gp01	LOW	15618/21291	A	c.15618G>A	synonymous_variant	protein_coding	transcript	S5206S		GU280_gp01	2/2	0
NC_045512.2	1626	TCC	TC,TCA	p.Gln455fs	Q455fs	3726.99	41977	1	0.00546448	0	0	ORF1ab	GU280_gp01	HIGH	1363/21291	TC	c.1363delC	frameshift_variant	protein_coding	transcript	Q455fs		GU280_gp01	1/2	0
NC_045512.2	17066	T	C	p.Tyr5601Ser	Y5601S	1000	1841	1	0.00546448	0	0	ORF1ab	GU280_gp01	MODERATE	16802/21291	C	c.16802T>C	missense_variant	protein_coding	transcript	Y5601S		GU280_gp01	2/2	0
NC_045512.2	18051	A	C	p.Val5929Val	V5929V	3863.88	6695	1	0.00546448	0	0	ORF1ab	GU280_gp01	LOW	17787/21291	C	c.17787A>C	synonymous_variant	protein_coding	transcript	V5929V		GU280_gp01	2/2	0
NC_045512.2	18972	G	C	p.Lys6236Asn	K6236N	3902.83	787	1	0.00546448	0	0	ORF1ab	GU280_gp01	MODERATE	18708/21291	C	c.18708G>C	missense_variant	protein_coding	transcript	K6236N		GU280_gp01	2/2	0
NC_045512.2	19487	TC	T,TT	p.Cys6409fs	C6409fs	2521.89	2740	1	0.00546448	0	0	ORF1ab	GU280_gp01	HIGH	19224/21291	T	c.19224delC	frameshift_variant	protein_coding	transcript	C6409fs		GU280_gp01	2/2	0
NC_045512.2	19838	A	G	p.Asn6525Ser	N6525S	3643.94	2588	1	0.00546448	0	0	ORF1ab	GU280_gp01	MODERATE	19574/21291	G	c.19574A>G	missense_variant	protein_coding	transcript	N6525S		GU280_gp01	2/2	0
NC_045512.2	20001	T	A	p.Val6579Val	V6579V	48.9	8348	1	0.00546448	0	0	ORF1ab	GU280_gp01	LOW	19737/21291	A	c.19737T>A	synonymous_variant	protein_coding	transcript	V6579V		GU280_gp01	2/2	0
NC_045512.2	20231	A	C	p.Lys6656Thr	K6656T	46.17	160	1	0.00546448	0	0	ORF1ab	GU280_gp01	MODERATE	19967/21291	C	c.19967A>C	missense_variant	protein_coding	transcript	K6656T		GU280_gp01	2/2	0
NC_045512.2	2058	T	G	p.Met598Arg	M598R	3822	4772	1	0.00546448	0	0	ORF1ab	GU280_gp01	MODERATE	1793/21291	G	c.1793T>G	missense_variant	protein_coding	transcript	M598R		GU280_gp01	1/2	0
NC_045512.2	21346	T	C	p.Phe7028Leu	F7028L	2209.63	237	1	0.00546448	0	0	ORF1ab	GU280_gp01	MODERATE	21082/21291	C	c.21082T>C	missense_variant	protein_coding	transcript	F7028L		GU280_gp01	2/2	0
NC_045512.2	21511	A	C	p.Asn7083His	N7083H	118.42	231	1	0.00546448	0	0	ORF1ab	GU280_gp01	MODERATE	21247/21291	C	c.21247A>C	missense_variant	protein_coding	transcript	N7083H		GU280_gp01	2/2	0
NC_045512.2	216	C	T	.	.	1000	1841	1	0.00546448	0	0	ORF1ab	GU280_gp01	MODIFIER	.	T	c.-50C>T	upstream_gene_variant	protein_coding	transcript	.		GU280_gp01	.	0
NC_045512.2	21624	GA	AC	p.Arg21Asn	R21N	3573.4	3013	1	0.00546448	0	0	S	GU280_gp02	MODERATE	62/3822	AC	c.62_63delGAinsAC	missense_variant	protein_coding	transcript	R21N		GU280_gp02	1/1	0
NC_045512.2	21991	T	C	p.Val143Val	V143V	3580.41	3711	1	0.00546448	0	0	S	GU280_gp02	LOW	429/3822	C	c.429T>C	synonymous_variant	protein_coding	transcript	V143V		GU280_gp02	1/1	0
NC_045512.2	22097	CT	TC	p.Leu179Ser	L179S	3389.74	1683	1	0.00546448	0	0	S	GU280_gp02	MODERATE	535/3822	TC	c.535_536delCTinsTC	missense_variant	protein_coding	transcript	L179S		GU280_gp02	1/1	0
NC_045512.2	22100	G	C	p.Glu180Gln	E180Q	3966.89	6911	1	0.00546448	0	0	S	GU280_gp02	MODERATE	538/3822	C	c.538G>C	missense_variant	protein_coding	transcript	E180Q		GU280_gp02	1/1	0
NC_045512.2	26232	G	T	.	.	1000	1841	1	0.00546448	0	0	E	GU280_gp04	MODIFIER	.	T	c.-13G>T	upstream_gene_variant	protein_coding	transcript	.		GU280_gp04	.	0
NC_045512.2	26256	CG	C,CT	p.Val5fs	V5fs	3499.12	685	1	0.00546448	0	0	E	GU280_gp04	HIGH	13/228	C	c.13delG	frameshift_variant	protein_coding	transcript	V5fs		GU280_gp04	1/1	0
NC_045512.2	27760	TT	AC	p.Ile2Asn	I2N	263.16	450	1	0.00546448	0	0	ORF7b	GU280_gp08	MODERATE	5/132	AC	c.5_6delTTinsAC	missense_variant	protein_coding	transcript	I2N		GU280_gp08	1/1	0
NC_045512.2	27906	G	GT	p.Gly8fs	G8fs	1579.07	13676	1	0.00546448	0	0	ORF8	GU280_gp09	HIGH	18/366	GT	c.17dupT	frameshift_variant	protein_coding	transcript	G8fs		GU280_gp09	1/1	0
NC_045512.2	27947	A	T	p.Gln18His	Q18H	2312.69	2089	1	0.00546448	0	0	ORF8	GU280_gp09	MODERATE	54/366	T	c.54A>T	missense_variant	protein_coding	transcript	Q18H		GU280_gp09	1/1	0
NC_045512.2	28280	GAT	CTA	p.Asp3Leu	D3L	3604.13	11139	1	0.00546448	0	0	N	GU280_gp10	MODERATE	7/1260	CTA	c.7_9delGATinsCTA	missense_variant	protein_coding	transcript	D3L	England_B.1.1.7	GU280_gp10	1/1	0
NC_045512.2	28377	CG	TT	p.Ala35Val	A35V	3224.77	4514	1	0.00546448	0	0	N	GU280_gp10	MODERATE	104/1260	TT	c.104_105delCGinsTT	missense_variant	protein_coding	transcript	A35V		GU280_gp10	1/1	0
NC_045512.2	28602	TC	T,TT	p.Tyr111fs	Y111fs	3434.01	1041	1	0.00546448	0	0	N	GU280_gp10	HIGH	330/1260	T	c.330delC	frameshift_variant	protein_coding	transcript	Y111fs		GU280_gp10	1/1	0
NC_045512.2	28877	AG	AA,TC	p.Ser202Asn	S202N	1714.26	551	1	0.00546448	0	0	N	GU280_gp10	MODERATE	605/1260	AA	c.605G>A	missense_variant	protein_coding	transcript	S202N		GU280_gp10	1/1	0
NC_045512.2	28877	AG	TC	p.203	.	3736.37	6586	1	0.00546448	0	0	N	GU280_gp10	LOW	604/1260	TC	c.604_605delAGinsTC	synonymous_variant	protein_coding	transcript	.		GU280_gp10	1/1	0
NC_045512.2	29200	C	G	p.Pro309Pro	P309P	3429.26	388	1	0.00546448	0	0	N	GU280_gp10	LOW	927/1260	G	c.927C>G	synonymous_variant	protein_coding	transcript	P309P		GU280_gp10	1/1	0
NC_045512.2	29371	A	T	p.Thr366Thr	T366T	3631.65	144965	1	0.00546448	0	0	N	GU280_gp10	LOW	1098/1260	T	c.1098A>T	synonymous_variant	protein_coding	transcript	T366T		GU280_gp10	1/1	0
NC_045512.2	29846	A	G	.	.	1000	1841	1	0.00546448	0	0	S	GU280_gp02	MODIFIER	.	G	c.*4462A>G	downstream_gene_variant	protein_coding	transcript	.		GU280_gp02	.	0
NC_045512.2	3012	C	T	p.Leu916Leu	L916L	1000	1841	1	0.00546448	0	0	ORF1ab	GU280_gp01	LOW	2747/21291	T	c.2747C>T	synonymous_variant	protein_coding	transcript	L916L		GU280_gp01	1/2	0
NC_045512.2	4353	A	T	p.Glu1363Val	E1363V	3657.79	205644	1	0.00546448	0	0	ORF1ab	GU280_gp01	MODERATE	4088/21291	T	c.4088A>T	missense_variant	protein_coding	transcript	E1363V		GU280_gp01	1/2	0
NC_045512.2	4791	G	GA	p.Ser1510fs	S1510fs	1434.62	11880	1	0.00546448	0	0	ORF1ab	GU280_gp01	HIGH	4527/21291	GA	c.4526_4527insA	frameshift_variant	protein_coding	transcript	S1510fs		GU280_gp01	1/2	0
NC_045512.2	4792	T	A	p.Gly1509Gly	G1509G	3792.86	11858	1	0.00546448	0	0	ORF1ab	GU280_gp01	LOW	4527/21291	A	c.4527T>A	synonymous_variant	protein_coding	transcript	G1509G		GU280_gp01	1/2	0
NC_045512.2	6943	A	C	p.Leu2226Leu	L2226L	1000	1841	1	0.00546448	0	0	ORF1ab	GU280_gp01	LOW	6678/21291	C	c.6678A>C	synonymous_variant	protein_coding	transcript	L2226L		GU280_gp01	1/2	0
NC_045512.2	8496	G	T	p.Cys2744Phe	C2744F	372.51	71	1	0.00546448	0	0	ORF1ab	GU280_gp01	MODERATE	8231/21291	T	c.8231G>T	missense_variant	protein_coding	transcript	C2744F		GU280_gp01	1/2	0
NC_045512.2	9186	G	A	p.Arg2974Lys	R2974K	2734.73	284	1	0.00546448	0	0	ORF1ab	GU280_gp01	MODERATE	8921/21291	A	c.8921G>A	missense_variant	protein_coding	transcript	R2974K		GU280_gp01	1/2	0
.	.	.	.	.	.	.	.	26.2678				.	.	.	.	.	.	.	.	.	.		.	.	.
